# Supplementary material for: (Z)-3-(4-Bromo­anilino)-1-ferrocenylbut-2-en-1-one
Source: Acta Crystallogr Sect E Struct Rep Online. 2010 Nov 24;66(Pt 12):m1655. doi: 10.1107/S1600536810047628 (PMC3011761; doi:10.1107/S1600536810047628)
Supplement: Supplementary file 1 [file e-66-m1655-sup1.cif]

##############################################################################
###                                                                        ###
###        Electronic paper (Acta Crystallographica Section E)             ###
###                                                                        ###
##############################################################################
#                                                                            #
# This CIF contains the data in a paper accepted for publication in Acta     #
# Crystallographica Section E. It conforms to the requirements of Notes      #
# for Authors for Section E, and has been peer reviewed under the auspices   #
# of the IUCr Commission on Journals.                                        #
#                                                                            #
# Full details of the Crystallographic Information File format               #
# are given in the paper "The Crystallographic Information File (CIF):       #
# a New Standard Archive File for Crystallography" by S. R. Hall, F. H.      #
# Allen and I. D. Brown [Acta Cryst. (1991), A47, 655-685].                  #
#                                                                            #
# The current version of the core CIF dictionary is obtainable from          #
# ftp://ftp.iucr.org/pub/cif_core.dic. The current version number is 2.4.    #
#                                                                            #
# Software is freely available for graphical display of the structure(s) in  #
# this CIF.  For information consult the CIF home page http://www.iucr.org/  #
# cif/home.html                                                              #
#                                                                            #
# This file may be used for bona fide research purposes within the           #
# scientific community so long as proper attribution is given to the journal # 
# article from which it was obtained.                                        #
#                                                                            #
##############################################################################
                                             
data_I
_audit_creation_method     SHELXL-97
_chemical_name_systematic
;
(<i>Z</i>)-3-(4-Bromoanilino)-1-ferrocenylbut-2-en-1-one
;
_chemical_name_common     ?
_chemical_formula_moiety     'C20 H18 Br Fe N O'
_chemical_formula_sum     'C20 H18 Br Fe N O'
_chemical_formula_iupac     '[Fe (C5 H5) (C15 H13 Br N O)]'
_chemical_formula_weight     424.11
_chemical_melting_point     ?
_symmetry_cell_setting     monoclinic
_symmetry_space_group_name_H-M     'P 21/c'
_symmetry_space_group_name_Hall     '-P 2ybc'
loop_
    _symmetry_equiv_pos_as_xyz
    'x, y, z'
    '-x, y+1/2, -z+1/2'
    '-x, -y, -z'
    'x, -y-1/2, z-1/2'
_cell_length_a     16.808(2)
_cell_length_b     9.2589(13)
_cell_length_c     11.1133(15)
_cell_angle_alpha     90.00
_cell_angle_beta     93.748(2)
_cell_angle_gamma     90.00
_cell_volume     1725.8(4)
_cell_formula_units_Z     4
_cell_measurement_reflns_used     3891
_cell_measurement_theta_min     2.4
_cell_measurement_theta_max     27.9
_cell_measurement_temperature     298(2)
_exptl_crystal_description     plate
_exptl_crystal_colour     red
_exptl_crystal_size_max     0.30
_exptl_crystal_size_mid     0.20
_exptl_crystal_size_min     0.03
_exptl_crystal_density_diffrn     1.632
_exptl_crystal_density_meas     ?
_exptl_crystal_density_method     'not measured'
_exptl_crystal_F_000     856
_exptl_absorpt_coefficient_mu     3.195
_exptl_absorpt_correction_type     multi-scan
_exptl_absorpt_process_details     '(SABABS; Bruker, 2000)'
_exptl_absorpt_correction_T_min     0.684
_exptl_absorpt_correction_T_max     0.909
_exptl_special_details
;
;
_diffrn_ambient_temperature     298(2)
_diffrn_radiation_type     MoK\a
_diffrn_radiation_wavelength     0.71073
_diffrn_radiation_source     'fine-focus sealed tube'
_diffrn_radiation_monochromator     graphite
_diffrn_measurement_device_type     'Bruker SMART CCD area-detector'
_diffrn_measurement_method     'phi and omega'
_diffrn_detector_area_resol_mean     ?
_diffrn_reflns_number     18029
_diffrn_reflns_av_R_equivalents     0.0385
_diffrn_reflns_av_sigmaI/netI     0.0371
_diffrn_reflns_theta_min     2.43
_diffrn_reflns_theta_max     27.87
_diffrn_reflns_theta_full     26.00
_diffrn_measured_fraction_theta_max     0.947
_diffrn_measured_fraction_theta_full     1.000
_diffrn_reflns_limit_h_min     -21
_diffrn_reflns_limit_h_max     20
_diffrn_reflns_limit_k_min     -12
_diffrn_reflns_limit_k_max     12
_diffrn_reflns_limit_l_min     -14
_diffrn_reflns_limit_l_max     14
_diffrn_standards_number     ?
_diffrn_standards_interval_count     ?
_diffrn_standards_interval_time     ?
_diffrn_standards_decay_%     ?
_refine_special_details
;
Refinement of <i>F</i>^2^ against ALL reflections. The weighted <i>R</i>-factor
<i>wR</i> and goodness of fit <i>S</i> are based on <i>F</i>^2^, conventional
<i>R</i>-factors <i>R</i> are based on <i>F</i>, with <i>F</i> set to zero for
negative <i>F</i>^2^. The threshold expression of <i>F</i>^2^ >
\s(<i>F</i>^2^) is used only for calculating <i>R</i>-factors(gt) <i>etc</i>.
and is not relevant to the choice of reflections for refinement.
<i>R</i>-factors based on <i>F</i>^2^ are statistically about twice as large
as those based on <i>F</i>, and <i>R</i>- factors based on ALL data will be
even larger.
;
_reflns_number_total     3891
_reflns_number_gt     2709
_reflns_threshold_expression     I>2sigma(I)
_refine_ls_structure_factor_coef     Fsqd
_refine_ls_matrix_type     full
_refine_ls_R_factor_all     0.0690
_refine_ls_R_factor_gt     0.0418
_refine_ls_wR_factor_gt     0.0916
_refine_ls_wR_factor_ref     0.1024
_refine_ls_goodness_of_fit_ref     1.039
_refine_ls_restrained_S_all     1.039
_refine_ls_number_reflns     3891
_refine_ls_number_parameters     222
_refine_ls_number_restraints     0
_refine_ls_hydrogen_treatment     mixed
_refine_ls_weighting_scheme     calc
_refine_ls_weighting_details
              'w=1/[\s^2^(Fo^2^)+(0.0515P)^2^+0.0530P] where P=(Fo^2^+2Fc^2^)/3'
_atom_sites_solution_hydrogens     geom
_atom_sites_solution_primary     direct
_atom_sites_solution_secondary     difmap
_refine_ls_shift/su_max     0.001
_refine_ls_shift/su_mean     0.000
_refine_diff_density_max     0.688
_refine_diff_density_min     -0.240
_refine_ls_extinction_method     none
_refine_ls_extinction_coef     ?
loop_
    _atom_type_symbol
    _atom_type_description
    _atom_type_scat_dispersion_real
    _atom_type_scat_dispersion_imag
    _atom_type_scat_source
    'C' 'C' 0.0033 0.0016
                         'International Tables Vol C Tables 4.2.6.8 and 6.1.1.4'
    'H' 'H' 0.0000 0.0000
                         'International Tables Vol C Tables 4.2.6.8 and 6.1.1.4'
    'N' 'N' 0.0061 0.0033
                         'International Tables Vol C Tables 4.2.6.8 and 6.1.1.4'
    'O' 'O' 0.0106 0.0060
                         'International Tables Vol C Tables 4.2.6.8 and 6.1.1.4'
    'Fe' 'Fe' 0.3463 0.8444
                         'International Tables Vol C Tables 4.2.6.8 and 6.1.1.4'
    'Br' 'Br' -0.2901 2.4595
                         'International Tables Vol C Tables 4.2.6.8 and 6.1.1.4'
_computing_data_collection     'SMART-NT (Bruker, 2001)'
_computing_cell_refinement     'SAINT-NT (Bruker, 2000)'
_computing_data_reduction     'SAINT-NT (Bruker, 2000)'
_computing_structure_solution     'SHELXS97 (Sheldrick, 2008)'
_computing_structure_refinement     'SHELXL97 (Sheldrick, 2008)'
_computing_molecular_graphics     'OLEX2 (Dolomanov et al., 2009)'
_computing_publication_material     'OLEX2 (Dolomanov et al., 2009)'
loop_
    _atom_site_type_symbol
    _atom_site_label
    _atom_site_fract_x
    _atom_site_fract_y
    _atom_site_fract_z
    _atom_site_U_iso_or_equiv
    _atom_site_adp_type
    _atom_site_calc_flag
    _atom_site_refinement_flags
    _atom_site_occupancy
    _atom_site_disorder_assembly
    _atom_site_disorder_group
    Fe Fe1 0.87876(2) 0.44531(5) 0.71956(4) 0.04981(15) Uani d . 1 . .
    N N1 0.70801(17) 0.9570(3) 0.6282(3) 0.0521(7) Uani d . 1 . .
    O O1 0.82783(14) 0.7961(2) 0.57247(18) 0.0644(6) Uani d . 1 . .
    Br Br1 0.44949(2) 1.32430(4) 0.37244(3) 0.06775(15) Uani d . 1 . .
    C C1 0.7855(2) 0.3481(4) 0.7956(5) 0.0849(12) Uani d . 1 . .
    H H1 0.7677 0.3664 0.8765 0.102 Uiso calc R 1 . .
    C C2 0.8421(2) 0.2434(4) 0.7644(5) 0.0922(14) Uani d . 1 . .
    H H2 0.8710 0.1775 0.8208 0.111 Uiso calc R 1 . .
    C C3 0.8512(3) 0.2511(5) 0.6407(5) 0.0971(14) Uani d . 1 . .
    H H3 0.8867 0.1914 0.5950 0.117 Uiso calc R 1 . .
    C C4 0.7998(3) 0.3613(5) 0.5930(5) 0.0985(15) Uani d . 1 . .
    H H4 0.7933 0.3908 0.5083 0.118 Uiso calc R 1 . .
    C C5 0.7592(2) 0.4203(4) 0.6888(5) 0.0853(12) Uani d . 1 . .
    H H5 0.7197 0.4983 0.6822 0.102 Uiso calc R 1 . .
    C C6 0.92063(18) 0.6004(3) 0.8360(3) 0.0509(7) Uani d . 1 . .
    H H6 0.8977 0.6281 0.9115 0.061 Uiso calc R 1 . .
    C C7 0.98002(19) 0.4947(4) 0.8225(3) 0.0562(8) Uani d . 1 . .
    H H7 1.0044 0.4346 0.8875 0.067 Uiso calc R 1 . .
    C C8 0.99673(19) 0.4862(4) 0.7004(3) 0.0601(8) Uani d . 1 . .
    H H8 1.0349 0.4205 0.6659 0.072 Uiso calc R 1 . .
    C C9 0.9482(2) 0.5886(3) 0.6363(3) 0.0594(8) Uani d . 1 . .
    H H9 0.9470 0.6064 0.5493 0.071 Uiso calc R 1 . .
    C C10 0.89992(18) 0.6594(3) 0.7192(2) 0.0473(7) Uani d . 1 . .
    C C11 0.83605(17) 0.7636(3) 0.6819(2) 0.0479(7) Uani d . 1 . .
    C C12 0.78603(18) 0.8204(3) 0.7693(2) 0.0478(7) Uani d . 1 . .
    H H12 0.7966 0.7932 0.8493 0.057 Uiso calc R 1 . .
    C C13 0.72388(18) 0.9119(3) 0.7432(3) 0.0476(7) Uani d . 1 . .
    C C14 0.6714(2) 0.9600(4) 0.8393(3) 0.0660(9) Uani d . 1 . .
    H H14A 0.6818 0.9018 0.9101 0.099 Uiso calc R 1 . .
    H H14B 0.6165 0.9496 0.8109 0.099 Uiso calc R 1 . .
    H H14C 0.6821 1.0594 0.8586 0.099 Uiso calc R 1 . .
    C C15 0.64716(17) 1.0437(3) 0.5741(3) 0.0462(7) Uani d . 1 . .
    C C16 0.61831(19) 1.0096(3) 0.4571(3) 0.0526(7) Uani d . 1 . .
    H H16 0.6379 0.9287 0.4193 0.063 Uiso calc R 1 . .
    C C17 0.5611(2) 1.0941(3) 0.3965(3) 0.0547(8) Uani d . 1 . .
    H H17 0.5428 1.0709 0.3181 0.066 Uiso calc R 1 . .
    C C18 0.53144(17) 1.2125(3) 0.4526(3) 0.0489(7) Uani d . 1 . .
    C C19 0.55883(19) 1.2483(3) 0.5681(3) 0.0582(8) Uani d . 1 . .
    H H19 0.5382 1.3285 0.6057 0.070 Uiso calc R 1 . .
    C C20 0.6166(2) 1.1656(3) 0.6280(3) 0.0591(8) Uani d . 1 . .
    H H20 0.6356 1.1915 0.7055 0.071 Uiso calc R 1 . .
    H H1N 0.7336(16) 0.923(3) 0.585(2) 0.027(8) Uiso d . 1 . .
loop_
    _atom_site_aniso_label
    _atom_site_aniso_U_11
    _atom_site_aniso_U_22
    _atom_site_aniso_U_33
    _atom_site_aniso_U_12
    _atom_site_aniso_U_13
    _atom_site_aniso_U_23
    Fe1 0.0471(3) 0.0521(3) 0.0496(3) 0.00341(19) -0.00152(19) -0.00255(19)
    N1 0.0476(16) 0.0602(17) 0.0490(15) 0.0069(13) 0.0072(13) 0.0016(13)
    O1 0.0722(15) 0.0786(15) 0.0436(12) 0.0215(12) 0.0128(10) 0.0156(10)
    Br1 0.0698(3) 0.0619(2) 0.0704(3) 0.00955(16) -0.00483(18) 0.01312(16)
    C1 0.060(2) 0.073(3) 0.123(4) -0.004(2) 0.016(2) 0.011(2)
    C2 0.070(3) 0.056(2) 0.148(4) -0.008(2) -0.009(3) 0.018(3)
    C3 0.078(3) 0.073(3) 0.137(4) 0.002(2) -0.017(3) -0.043(3)
    C4 0.086(3) 0.094(3) 0.109(4) 0.001(3) -0.037(3) -0.032(3)
    C5 0.048(2) 0.069(2) 0.136(4) 0.0001(18) -0.019(2) -0.006(3)
    C6 0.0528(18) 0.0598(19) 0.0396(15) 0.0030(14) -0.0014(13) -0.0050(13)
    C7 0.0540(19) 0.0648(19) 0.0488(17) 0.0059(16) -0.0052(14) 0.0010(15)
    C8 0.0494(19) 0.067(2) 0.065(2) 0.0123(16) 0.0116(15) 0.0027(16)
    C9 0.062(2) 0.069(2) 0.0486(18) 0.0074(17) 0.0140(15) 0.0071(15)
    C10 0.0490(17) 0.0487(17) 0.0448(16) 0.0016(13) 0.0069(13) 0.0013(12)
    C11 0.0520(17) 0.0495(17) 0.0425(16) -0.0025(14) 0.0056(13) 0.0051(13)
    C12 0.0528(18) 0.0530(17) 0.0375(15) 0.0023(14) 0.0026(13) 0.0025(12)
    C13 0.0447(17) 0.0530(17) 0.0449(16) -0.0050(14) 0.0019(12) -0.0032(13)
    C14 0.062(2) 0.086(3) 0.0504(18) 0.0137(18) 0.0083(16) 0.0009(16)
    C15 0.0434(16) 0.0484(17) 0.0470(16) -0.0050(13) 0.0042(13) 0.0041(13)
    C16 0.064(2) 0.0504(17) 0.0443(16) 0.0076(15) 0.0092(14) 0.0006(13)
    C17 0.070(2) 0.0575(19) 0.0373(15) -0.0004(16) 0.0050(14) 0.0023(13)
    C18 0.0474(17) 0.0437(16) 0.0556(18) -0.0036(13) 0.0024(14) 0.0087(13)
    C19 0.065(2) 0.0463(17) 0.062(2) 0.0037(15) -0.0035(16) -0.0114(15)
    C20 0.063(2) 0.0502(18) 0.0613(19) -0.0022(16) -0.0139(16) -0.0097(15)
_geom_special_details
;
All e.s.d.'s (except the e.s.d. in the dihedral angle between two l.s. planes)
are estimated using the full covariance matrix. The cell e.s.d.'s are taken
into account individually in the estimation of e.s.d.'s in distances, angles
and torsion angles; correlations between e.s.d.'s in cell parameters are only
used when they are defined by crystal symmetry. An approximate (isotropic)
treatment of cell e.s.d.'s is used for estimating e.s.d.'s involving l.s.
planes.
;
loop_
    _geom_bond_atom_site_label_1
    _geom_bond_atom_site_label_2
    _geom_bond_site_symmetry_2
    _geom_bond_distance
    _geom_bond_publ_flag
    Fe1 C10 . 2.014(3) ?
    Fe1 C4 . 2.024(4) ?
    Fe1 C6 . 2.028(3) ?
    Fe1 C9 . 2.029(3) ?
    Fe1 C5 . 2.030(4) ?
    Fe1 C1 . 2.038(4) ?
    Fe1 C7 . 2.040(3) ?
    Fe1 C3 . 2.040(4) ?
    Fe1 C2 . 2.041(4) ?
    Fe1 C8 . 2.043(3) ?
    N1 C13 . 1.355(4) ?
    N1 C15 . 1.404(4) ?
    N1 H1N . 0.74(3) ?
    O1 C11 . 1.252(3) ?
    Br1 C18 . 1.898(3) ?
    C1 C5 . 1.408(6) ?
    C1 C2 . 1.418(6) ?
    C1 H1 . 0.9800 ?
    C2 C3 . 1.395(6) ?
    C2 H2 . 0.9800 ?
    C3 C4 . 1.416(6) ?
    C3 H3 . 0.9800 ?
    C4 C5 . 1.412(6) ?
    C4 H4 . 0.9800 ?
    C5 H5 . 0.9800 ?
    C6 C7 . 1.413(4) ?
    C6 C10 . 1.430(4) ?
    C6 H6 . 0.9800 ?
    C7 C8 . 1.405(4) ?
    C7 H7 . 0.9800 ?
    C8 C9 . 1.413(4) ?
    C8 H8 . 0.9800 ?
    C9 C10 . 1.426(4) ?
    C9 H9 . 0.9800 ?
    C10 C11 . 1.482(4) ?
    C11 C12 . 1.426(4) ?
    C12 C13 . 1.361(4) ?
    C12 H12 . 0.9300 ?
    C13 C14 . 1.497(4) ?
    C14 H14A . 0.9600 ?
    C14 H14B . 0.9600 ?
    C14 H14C . 0.9600 ?
    C15 C20 . 1.392(4) ?
    C15 C16 . 1.394(4) ?
    C16 C17 . 1.380(4) ?
    C16 H16 . 0.9300 ?
    C17 C18 . 1.371(4) ?
    C17 H17 . 0.9300 ?
    C18 C19 . 1.375(4) ?
    C19 C20 . 1.374(4) ?
    C19 H19 . 0.9300 ?
    C20 H20 . 0.9300 ?
loop_
    _geom_angle_atom_site_label_1
    _geom_angle_atom_site_label_2
    _geom_angle_atom_site_label_3
    _geom_angle_site_symmetry_1
    _geom_angle_site_symmetry_3
    _geom_angle
    _geom_angle_publ_flag
    C10 Fe1 C4 . . 119.00(16) ?
    C10 Fe1 C6 . . 41.43(12) ?
    C4 Fe1 C6 . . 154.10(16) ?
    C10 Fe1 C9 . . 41.31(12) ?
    C4 Fe1 C9 . . 107.74(19) ?
    C6 Fe1 C9 . . 69.03(12) ?
    C10 Fe1 C5 . . 106.56(14) ?
    C4 Fe1 C5 . . 40.76(18) ?
    C6 Fe1 C5 . . 119.11(16) ?
    C9 Fe1 C5 . . 126.17(16) ?
    C10 Fe1 C1 . . 125.17(14) ?
    C4 Fe1 C1 . . 68.4(2) ?
    C6 Fe1 C1 . . 106.98(16) ?
    C9 Fe1 C1 . . 163.40(15) ?
    C5 Fe1 C1 . . 40.51(17) ?
    C10 Fe1 C7 . . 68.85(13) ?
    C4 Fe1 C7 . . 163.89(17) ?
    C6 Fe1 C7 . . 40.64(12) ?
    C9 Fe1 C7 . . 68.01(13) ?
    C5 Fe1 C7 . . 154.25(17) ?
    C1 Fe1 C7 . . 120.16(17) ?
    C10 Fe1 C3 . . 154.39(19) ?
    C4 Fe1 C3 . . 40.77(17) ?
    C6 Fe1 C3 . . 163.30(18) ?
    C9 Fe1 C3 . . 120.10(19) ?
    C5 Fe1 C3 . . 68.43(17) ?
    C1 Fe1 C3 . . 68.3(2) ?
    C7 Fe1 C3 . . 126.63(16) ?
    C10 Fe1 C2 . . 163.44(18) ?
    C4 Fe1 C2 . . 67.9(2) ?
    C6 Fe1 C2 . . 126.21(18) ?
    C9 Fe1 C2 . . 154.43(17) ?
    C5 Fe1 C2 . . 68.00(16) ?
    C1 Fe1 C2 . . 40.68(16) ?
    C7 Fe1 C2 . . 108.82(16) ?
    C3 Fe1 C2 . . 39.98(18) ?
    C10 Fe1 C8 . . 69.19(13) ?
    C4 Fe1 C8 . . 126.54(18) ?
    C6 Fe1 C8 . . 68.69(13) ?
    C9 Fe1 C8 . . 40.61(12) ?
    C5 Fe1 C8 . . 163.86(18) ?
    C1 Fe1 C8 . . 154.51(16) ?
    C7 Fe1 C8 . . 40.27(12) ?
    C3 Fe1 C8 . . 108.27(17) ?
    C2 Fe1 C8 . . 120.36(15) ?
    C13 N1 C15 . . 132.3(3) ?
    C13 N1 H1N . . 113(2) ?
    C15 N1 H1N . . 114(2) ?
    C5 C1 C2 . . 107.3(4) ?
    C5 C1 Fe1 . . 69.4(2) ?
    C2 C1 Fe1 . . 69.7(2) ?
    C5 C1 H1 . . 126.3 ?
    C2 C1 H1 . . 126.3 ?
    Fe1 C1 H1 . . 126.3 ?
    C3 C2 C1 . . 108.9(4) ?
    C3 C2 Fe1 . . 70.0(2) ?
    C1 C2 Fe1 . . 69.6(2) ?
    C3 C2 H2 . . 125.5 ?
    C1 C2 H2 . . 125.5 ?
    Fe1 C2 H2 . . 125.5 ?
    C2 C3 C4 . . 107.6(4) ?
    C2 C3 Fe1 . . 70.0(2) ?
    C4 C3 Fe1 . . 69.0(2) ?
    C2 C3 H3 . . 126.2 ?
    C4 C3 H3 . . 126.2 ?
    Fe1 C3 H3 . . 126.2 ?
    C5 C4 C3 . . 108.1(4) ?
    C5 C4 Fe1 . . 69.8(2) ?
    C3 C4 Fe1 . . 70.2(2) ?
    C5 C4 H4 . . 126.0 ?
    C3 C4 H4 . . 126.0 ?
    Fe1 C4 H4 . . 126.0 ?
    C1 C5 C4 . . 108.1(4) ?
    C1 C5 Fe1 . . 70.1(2) ?
    C4 C5 Fe1 . . 69.4(2) ?
    C1 C5 H5 . . 125.9 ?
    C4 C5 H5 . . 125.9 ?
    Fe1 C5 H5 . . 125.9 ?
    C7 C6 C10 . . 107.4(3) ?
    C7 C6 Fe1 . . 70.11(18) ?
    C10 C6 Fe1 . . 68.73(16) ?
    C7 C6 H6 . . 126.3 ?
    C10 C6 H6 . . 126.3 ?
    Fe1 C6 H6 . . 126.3 ?
    C8 C7 C6 . . 109.2(3) ?
    C8 C7 Fe1 . . 70.00(18) ?
    C6 C7 Fe1 . . 69.25(17) ?
    C8 C7 H7 . . 125.4 ?
    C6 C7 H7 . . 125.4 ?
    Fe1 C7 H7 . . 125.4 ?
    C7 C8 C9 . . 107.7(3) ?
    C7 C8 Fe1 . . 69.73(18) ?
    C9 C8 Fe1 . . 69.17(19) ?
    C7 C8 H8 . . 126.2 ?
    C9 C8 H8 . . 126.2 ?
    Fe1 C8 H8 . . 126.2 ?
    C8 C9 C10 . . 108.4(3) ?
    C8 C9 Fe1 . . 70.23(19) ?
    C10 C9 Fe1 . . 68.76(17) ?
    C8 C9 H9 . . 125.8 ?
    C10 C9 H9 . . 125.8 ?
    Fe1 C9 H9 . . 125.8 ?
    C9 C10 C6 . . 107.2(3) ?
    C9 C10 C11 . . 123.4(3) ?
    C6 C10 C11 . . 129.1(3) ?
    C9 C10 Fe1 . . 69.93(17) ?
    C6 C10 Fe1 . . 69.84(17) ?
    C11 C10 Fe1 . . 121.1(2) ?
    O1 C11 C12 . . 122.7(3) ?
    O1 C11 C10 . . 117.4(3) ?
    C12 C11 C10 . . 119.9(2) ?
    C13 C12 C11 . . 124.3(3) ?
    C13 C12 H12 . . 117.9 ?
    C11 C12 H12 . . 117.9 ?
    N1 C13 C12 . . 119.6(3) ?
    N1 C13 C14 . . 119.5(3) ?
    C12 C13 C14 . . 120.9(3) ?
    C13 C14 H14A . . 109.5 ?
    C13 C14 H14B . . 109.5 ?
    H14A C14 H14B . . 109.5 ?
    C13 C14 H14C . . 109.5 ?
    H14A C14 H14C . . 109.5 ?
    H14B C14 H14C . . 109.5 ?
    C20 C15 C16 . . 118.0(3) ?
    C20 C15 N1 . . 123.9(3) ?
    C16 C15 N1 . . 118.0(3) ?
    C17 C16 C15 . . 121.0(3) ?
    C17 C16 H16 . . 119.5 ?
    C15 C16 H16 . . 119.5 ?
    C18 C17 C16 . . 119.6(3) ?
    C18 C17 H17 . . 120.2 ?
    C16 C17 H17 . . 120.2 ?
    C17 C18 C19 . . 120.5(3) ?
    C17 C18 Br1 . . 119.8(2) ?
    C19 C18 Br1 . . 119.7(2) ?
    C20 C19 C18 . . 120.0(3) ?
    C20 C19 H19 . . 120.0 ?
    C18 C19 H19 . . 120.0 ?
    C19 C20 C15 . . 120.8(3) ?
    C19 C20 H20 . . 119.6 ?
    C15 C20 H20 . . 119.6 ?
loop_
    _geom_torsion_atom_site_label_1
    _geom_torsion_atom_site_label_2
    _geom_torsion_atom_site_label_3
    _geom_torsion_atom_site_label_4
    _geom_torsion_site_symmetry_1
    _geom_torsion_site_symmetry_2
    _geom_torsion_site_symmetry_3
    _geom_torsion_site_symmetry_4
    _geom_torsion
    _geom_torsion_publ_flag
    C10 Fe1 C1 C5 . . . . 73.3(3) ?
    C4 Fe1 C1 C5 . . . . -37.8(3) ?
    C6 Fe1 C1 C5 . . . . 115.2(3) ?
    C9 Fe1 C1 C5 . . . . 41.8(7) ?
    C7 Fe1 C1 C5 . . . . 157.5(2) ?
    C3 Fe1 C1 C5 . . . . -81.8(3) ?
    C2 Fe1 C1 C5 . . . . -118.5(4) ?
    C8 Fe1 C1 C5 . . . . -168.8(3) ?
    C10 Fe1 C1 C2 . . . . -168.3(3) ?
    C4 Fe1 C1 C2 . . . . 80.7(3) ?
    C6 Fe1 C1 C2 . . . . -126.3(3) ?
    C9 Fe1 C1 C2 . . . . 160.3(5) ?
    C5 Fe1 C1 C2 . . . . 118.5(4) ?
    C7 Fe1 C1 C2 . . . . -84.1(3) ?
    C3 Fe1 C1 C2 . . . . 36.7(3) ?
    C8 Fe1 C1 C2 . . . . -50.3(5) ?
    C5 C1 C2 C3 . . . . 0.4(5) ?
    Fe1 C1 C2 C3 . . . . -59.1(3) ?
    C5 C1 C2 Fe1 . . . . 59.5(3) ?
    C10 Fe1 C2 C3 . . . . 156.0(5) ?
    C4 Fe1 C2 C3 . . . . 38.1(3) ?
    C6 Fe1 C2 C3 . . . . -167.0(2) ?
    C9 Fe1 C2 C3 . . . . -46.9(5) ?
    C5 Fe1 C2 C3 . . . . 82.2(3) ?
    C1 Fe1 C2 C3 . . . . 120.2(4) ?
    C7 Fe1 C2 C3 . . . . -125.1(3) ?
    C8 Fe1 C2 C3 . . . . -82.4(3) ?
    C10 Fe1 C2 C1 . . . . 35.7(7) ?
    C4 Fe1 C2 C1 . . . . -82.2(3) ?
    C6 Fe1 C2 C1 . . . . 72.8(3) ?
    C9 Fe1 C2 C1 . . . . -167.1(3) ?
    C5 Fe1 C2 C1 . . . . -38.0(3) ?
    C7 Fe1 C2 C1 . . . . 114.7(3) ?
    C3 Fe1 C2 C1 . . . . -120.2(4) ?
    C8 Fe1 C2 C1 . . . . 157.4(3) ?
    C1 C2 C3 C4 . . . . -0.1(5) ?
    Fe1 C2 C3 C4 . . . . -59.0(3) ?
    C1 C2 C3 Fe1 . . . . 58.8(3) ?
    C10 Fe1 C3 C2 . . . . -164.4(3) ?
    C4 Fe1 C3 C2 . . . . -119.0(4) ?
    C6 Fe1 C3 C2 . . . . 39.1(7) ?
    C9 Fe1 C3 C2 . . . . 158.6(2) ?
    C5 Fe1 C3 C2 . . . . -81.1(3) ?
    C1 Fe1 C3 C2 . . . . -37.3(3) ?
    C7 Fe1 C3 C2 . . . . 74.9(3) ?
    C8 Fe1 C3 C2 . . . . 115.8(3) ?
    C10 Fe1 C3 C4 . . . . -45.4(5) ?
    C6 Fe1 C3 C4 . . . . 158.1(5) ?
    C9 Fe1 C3 C4 . . . . -82.4(3) ?
    C5 Fe1 C3 C4 . . . . 37.9(3) ?
    C1 Fe1 C3 C4 . . . . 81.7(3) ?
    C7 Fe1 C3 C4 . . . . -166.2(3) ?
    C2 Fe1 C3 C4 . . . . 119.0(4) ?
    C8 Fe1 C3 C4 . . . . -125.3(3) ?
    C2 C3 C4 C5 . . . . -0.2(5) ?
    Fe1 C3 C4 C5 . . . . -59.8(3) ?
    C2 C3 C4 Fe1 . . . . 59.6(3) ?
    C10 Fe1 C4 C5 . . . . -81.7(3) ?
    C6 Fe1 C4 C5 . . . . -46.9(6) ?
    C9 Fe1 C4 C5 . . . . -125.3(3) ?
    C1 Fe1 C4 C5 . . . . 37.5(3) ?
    C7 Fe1 C4 C5 . . . . 162.7(5) ?
    C3 Fe1 C4 C5 . . . . 118.9(4) ?
    C2 Fe1 C4 C5 . . . . 81.5(3) ?
    C8 Fe1 C4 C5 . . . . -166.3(2) ?
    C10 Fe1 C4 C3 . . . . 159.4(3) ?
    C6 Fe1 C4 C3 . . . . -165.8(4) ?
    C9 Fe1 C4 C3 . . . . 115.8(3) ?
    C5 Fe1 C4 C3 . . . . -118.9(4) ?
    C1 Fe1 C4 C3 . . . . -81.4(3) ?
    C7 Fe1 C4 C3 . . . . 43.8(8) ?
    C2 Fe1 C4 C3 . . . . -37.4(3) ?
    C8 Fe1 C4 C3 . . . . 74.8(4) ?
    C2 C1 C5 C4 . . . . -0.5(4) ?
    Fe1 C1 C5 C4 . . . . 59.2(3) ?
    C2 C1 C5 Fe1 . . . . -59.7(3) ?
    C3 C4 C5 C1 . . . . 0.5(5) ?
    Fe1 C4 C5 C1 . . . . -59.6(3) ?
    C3 C4 C5 Fe1 . . . . 60.1(3) ?
    C10 Fe1 C5 C1 . . . . -125.2(2) ?
    C4 Fe1 C5 C1 . . . . 119.3(4) ?
    C6 Fe1 C5 C1 . . . . -82.1(3) ?
    C9 Fe1 C5 C1 . . . . -166.4(2) ?
    C7 Fe1 C5 C1 . . . . -49.7(4) ?
    C3 Fe1 C5 C1 . . . . 81.4(3) ?
    C2 Fe1 C5 C1 . . . . 38.2(3) ?
    C8 Fe1 C5 C1 . . . . 162.6(5) ?
    C10 Fe1 C5 C4 . . . . 115.4(3) ?
    C6 Fe1 C5 C4 . . . . 158.6(3) ?
    C9 Fe1 C5 C4 . . . . 74.3(3) ?
    C1 Fe1 C5 C4 . . . . -119.3(4) ?
    C7 Fe1 C5 C4 . . . . -169.0(3) ?
    C3 Fe1 C5 C4 . . . . -37.9(3) ?
    C2 Fe1 C5 C4 . . . . -81.1(3) ?
    C8 Fe1 C5 C4 . . . . 43.3(6) ?
    C10 Fe1 C6 C7 . . . . -118.9(3) ?
    C4 Fe1 C6 C7 . . . . -167.8(4) ?
    C9 Fe1 C6 C7 . . . . -80.3(2) ?
    C5 Fe1 C6 C7 . . . . 159.1(2) ?
    C1 Fe1 C6 C7 . . . . 116.8(2) ?
    C3 Fe1 C6 C7 . . . . 46.0(7) ?
    C2 Fe1 C6 C7 . . . . 76.2(2) ?
    C8 Fe1 C6 C7 . . . . -36.58(19) ?
    C4 Fe1 C6 C10 . . . . -49.0(5) ?
    C9 Fe1 C6 C10 . . . . 38.60(18) ?
    C5 Fe1 C6 C10 . . . . -82.1(2) ?
    C1 Fe1 C6 C10 . . . . -124.3(2) ?
    C7 Fe1 C6 C10 . . . . 118.9(3) ?
    C3 Fe1 C6 C10 . . . . 164.9(6) ?
    C2 Fe1 C6 C10 . . . . -165.0(2) ?
    C8 Fe1 C6 C10 . . . . 82.28(19) ?
    C10 C6 C7 C8 . . . . -0.1(4) ?
    Fe1 C6 C7 C8 . . . . 58.7(2) ?
    C10 C6 C7 Fe1 . . . . -58.8(2) ?
    C10 Fe1 C7 C8 . . . . -82.4(2) ?
    C4 Fe1 C7 C8 . . . . 39.9(7) ?
    C6 Fe1 C7 C8 . . . . -120.8(3) ?
    C9 Fe1 C7 C8 . . . . -37.81(19) ?
    C5 Fe1 C7 C8 . . . . -166.7(3) ?
    C1 Fe1 C7 C8 . . . . 158.3(2) ?
    C3 Fe1 C7 C8 . . . . 74.1(3) ?
    C2 Fe1 C7 C8 . . . . 115.1(2) ?
    C10 Fe1 C7 C6 . . . . 38.41(18) ?
    C4 Fe1 C7 C6 . . . . 160.7(6) ?
    C9 Fe1 C7 C6 . . . . 83.0(2) ?
    C5 Fe1 C7 C6 . . . . -45.9(4) ?
    C1 Fe1 C7 C6 . . . . -80.9(2) ?
    C3 Fe1 C7 C6 . . . . -165.1(3) ?
    C2 Fe1 C7 C6 . . . . -124.1(2) ?
    C8 Fe1 C7 C6 . . . . 120.8(3) ?
    C6 C7 C8 C9 . . . . 0.7(4) ?
    Fe1 C7 C8 C9 . . . . 59.0(2) ?
    C6 C7 C8 Fe1 . . . . -58.3(2) ?
    C10 Fe1 C8 C7 . . . . 81.5(2) ?
    C4 Fe1 C8 C7 . . . . -167.2(2) ?
    C6 Fe1 C8 C7 . . . . 36.91(19) ?
    C9 Fe1 C8 C7 . . . . 119.1(3) ?
    C5 Fe1 C8 C7 . . . . 159.0(5) ?
    C1 Fe1 C8 C7 . . . . -47.9(4) ?
    C3 Fe1 C8 C7 . . . . -125.6(3) ?
    C2 Fe1 C8 C7 . . . . -83.5(3) ?
    C10 Fe1 C8 C9 . . . . -37.69(18) ?
    C4 Fe1 C8 C9 . . . . 73.6(3) ?
    C6 Fe1 C8 C9 . . . . -82.2(2) ?
    C5 Fe1 C8 C9 . . . . 39.8(6) ?
    C1 Fe1 C8 C9 . . . . -167.1(3) ?
    C7 Fe1 C8 C9 . . . . -119.1(3) ?
    C3 Fe1 C8 C9 . . . . 115.2(2) ?
    C2 Fe1 C8 C9 . . . . 157.4(2) ?
    C7 C8 C9 C10 . . . . -1.0(4) ?
    Fe1 C8 C9 C10 . . . . 58.3(2) ?
    C7 C8 C9 Fe1 . . . . -59.3(2) ?
    C10 Fe1 C9 C8 . . . . 120.0(3) ?
    C4 Fe1 C9 C8 . . . . -126.0(2) ?
    C6 Fe1 C9 C8 . . . . 81.3(2) ?
    C5 Fe1 C9 C8 . . . . -167.3(2) ?
    C1 Fe1 C9 C8 . . . . 160.3(5) ?
    C7 Fe1 C9 C8 . . . . 37.50(19) ?
    C3 Fe1 C9 C8 . . . . -83.1(2) ?
    C2 Fe1 C9 C8 . . . . -50.3(4) ?
    C4 Fe1 C9 C10 . . . . 114.0(2) ?
    C6 Fe1 C9 C10 . . . . -38.71(18) ?
    C5 Fe1 C9 C10 . . . . 72.7(3) ?
    C1 Fe1 C9 C10 . . . . 40.3(6) ?
    C7 Fe1 C9 C10 . . . . -82.53(19) ?
    C3 Fe1 C9 C10 . . . . 156.8(2) ?
    C2 Fe1 C9 C10 . . . . -170.4(4) ?
    C8 Fe1 C9 C10 . . . . -120.0(3) ?
    C8 C9 C10 C6 . . . . 1.0(4) ?
    Fe1 C9 C10 C6 . . . . 60.2(2) ?
    C8 C9 C10 C11 . . . . -173.9(3) ?
    Fe1 C9 C10 C11 . . . . -114.7(3) ?
    C8 C9 C10 Fe1 . . . . -59.2(2) ?
    C7 C6 C10 C9 . . . . -0.6(4) ?
    Fe1 C6 C10 C9 . . . . -60.2(2) ?
    C7 C6 C10 C11 . . . . 173.9(3) ?
    Fe1 C6 C10 C11 . . . . 114.2(3) ?
    C7 C6 C10 Fe1 . . . . 59.7(2) ?
    C4 Fe1 C10 C9 . . . . -84.1(3) ?
    C6 Fe1 C10 C9 . . . . 118.0(3) ?
    C5 Fe1 C10 C9 . . . . -126.5(2) ?
    C1 Fe1 C10 C9 . . . . -166.9(2) ?
    C7 Fe1 C10 C9 . . . . 80.3(2) ?
    C3 Fe1 C10 C9 . . . . -52.0(4) ?
    C2 Fe1 C10 C9 . . . . 165.3(5) ?
    C8 Fe1 C10 C9 . . . . 37.07(18) ?
    C4 Fe1 C10 C6 . . . . 157.9(2) ?
    C9 Fe1 C10 C6 . . . . -118.0(3) ?
    C5 Fe1 C10 C6 . . . . 115.5(2) ?
    C1 Fe1 C10 C6 . . . . 75.0(2) ?
    C7 Fe1 C10 C6 . . . . -37.71(18) ?
    C3 Fe1 C10 C6 . . . . -170.0(3) ?
    C2 Fe1 C10 C6 . . . . 47.3(6) ?
    C8 Fe1 C10 C6 . . . . -80.97(19) ?
    C4 Fe1 C10 C11 . . . . 33.6(3) ?
    C6 Fe1 C10 C11 . . . . -124.3(3) ?
    C9 Fe1 C10 C11 . . . . 117.7(3) ?
    C5 Fe1 C10 C11 . . . . -8.8(3) ?
    C1 Fe1 C10 C11 . . . . -49.3(3) ?
    C7 Fe1 C10 C11 . . . . -162.0(3) ?
    C3 Fe1 C10 C11 . . . . 65.7(4) ?
    C2 Fe1 C10 C11 . . . . -77.0(6) ?
    C8 Fe1 C10 C11 . . . . 154.7(3) ?
    C9 C10 C11 O1 . . . . -4.2(5) ?
    C6 C10 C11 O1 . . . . -177.8(3) ?
    Fe1 C10 C11 O1 . . . . -89.5(3) ?
    C9 C10 C11 C12 . . . . 174.7(3) ?
    C6 C10 C11 C12 . . . . 1.1(5) ?
    Fe1 C10 C11 C12 . . . . 89.4(3) ?
    O1 C11 C12 C13 . . . . 1.6(5) ?
    C10 C11 C12 C13 . . . . -177.2(3) ?
    C15 N1 C13 C12 . . . . 176.6(3) ?
    C15 N1 C13 C14 . . . . -1.7(5) ?
    C11 C12 C13 N1 . . . . -1.8(5) ?
    C11 C12 C13 C14 . . . . 176.5(3) ?
    C13 N1 C15 C20 . . . . 39.0(5) ?
    C13 N1 C15 C16 . . . . -144.2(3) ?
    C20 C15 C16 C17 . . . . -0.1(5) ?
    N1 C15 C16 C17 . . . . -177.1(3) ?
    C15 C16 C17 C18 . . . . -0.8(5) ?
    C16 C17 C18 C19 . . . . 0.7(5) ?
    C16 C17 C18 Br1 . . . . -177.3(2) ?
    C17 C18 C19 C20 . . . . 0.3(5) ?
    Br1 C18 C19 C20 . . . . 178.3(2) ?
    C18 C19 C20 C15 . . . . -1.2(5) ?
    C16 C15 C20 C19 . . . . 1.0(5) ?
    N1 C15 C20 C19 . . . . 177.8(3) ?
loop_
    _geom_hbond_atom_site_label_D
    _geom_hbond_atom_site_label_H
    _geom_hbond_atom_site_label_A
    _geom_hbond_site_symmetry_A
    _geom_hbond_distance_DH
    _geom_hbond_distance_HA
    _geom_hbond_distance_DA
    _geom_hbond_angle_DHA
    N1 H1N O1 . 0.74(3) 1.98(3) 2.612(4) 143(3)
data_global
_journal_date_recd_electronic     2010-11-10
_journal_date_accepted     2010-11-16
_journal_name_full     'Acta Crystallographica, Section E'
_journal_year     2010
_journal_volume     66
_journal_issue     12
_journal_page_first     m1655
_journal_page_last     m1655
_journal_paper_category     QM
_journal_coeditor_code     ZQ2074
_publ_contact_author_name     'Mauricio Fuentealba'
_publ_contact_author_address
;
Universidad Andres Bello
Departamento de Qu\'imica
Facultad de Ecolog\'ia y Recursos Naturales
Santiago, Chile
;
_publ_contact_author_email     mfuentealba@gmail.com
_publ_contact_author_fax     '(56-2)6618269'
_publ_contact_author_phone     '(56-2)7703434'
_publ_section_title
;
(<i>Z</i>)-3-(4-Bromoanilino)-1-ferrocenylbut-2-en-1-one
;
loop_
    _publ_author_name
    _publ_author_footnote
    _publ_author_address
    'Valdebenito, C.' .
;
Laboratorio de Qu\'imica Inorg\'anica
Instituto de Qu\'imica
Facultad de Ciencias
Pontificia Universidad Cat\'olica de Valpara\'iso
Valpara\'iso, Chile
;
    'Garland, M. T.' .
;
Laboratorio de Cristalograf\'ia
Departamento de F\'isica
Facultad de Ciencias F\'isicas y Matem\'aticas
Universidad de Chile
Santiago, Chile
;
    'Fuentealba, M.' .
;
Universidad Andres Bello
Departamento de Ciencias Qu\'imicas
Santiago, Chile
;
    'Klahn, A.H.' .
;
Laboratorio de Organomet\'alica
Instituto de Qu\'imica
Facultad de Ciencias
Pontificia Universidad Cat\'olica de Valpara\'iso
Valpara\'iso, Chile
;
    'Manzur, C.' .
;
Laboratorio de Qu\'imica Inorg\'anica
Instituto de Qu\'imica
Facultad de Ciencias
Pontificia Universidad Cat\'olica de Valpara\'iso
Valpara\'iso, Chile
;
_publ_section_synopsis     .
