# Supplementary material for: (Z)-3-(4-Bromo­anilino)-1-ferrocenylbut-2-en-1-one
Source: Acta Crystallogr Sect E Struct Rep Online. 2010 Nov 24;66(Pt 12):m1655. doi: 10.1107/S1600536810047628 (PMC3011761; doi:10.1107/S1600536810047628)
Supplement: Supplementary file 2 [file e-66-m1655-Isup2.hkl]

# 
# h,k,l, Fc-squared, Fo-squared, sigma(Fo-squared) and status flag 
# 
data_I
_shelx_title ' test in P2(1)/c' 
_shelx_refln_list_code          4 
_shelx_F_calc_maximum      307.65 
_exptl_crystal_F_000       856.00 
_reflns_d_resolution_high  0.7603 
 
loop_ 
 _symmetry_equiv_pos_as_xyz 
 'x, y, z' 
 '-x, y+1/2, -z+1/2' 
 '-x, -y, -z' 
 'x, -y-1/2, z-1/2' 
 
_cell_length_a    16.8076 
_cell_length_b     9.2589 
_cell_length_c    11.1133 
_cell_angle_alpha  90.000 
_cell_angle_beta   93.748 
_cell_angle_gamma  90.000 
 
_shelx_F_squared_multiplier     1.000 
 
loop_ 
 _refln_index_h 
 _refln_index_k 
 _refln_index_l 
 _refln_F_squared_calc 
 _refln_F_squared_meas 
 _refln_F_squared_sigma 
 _refln_observed_status 
   2   0   0     3543.89     3543.58     98.64 o 
   3   0   0    24417.48    27222.44    501.44 o 
   4   0   0     2886.44     3147.17     62.13 o 
   5   0   0       24.78       21.86      5.03 o 
   6   0   0      109.67       91.56     13.97 o 
   7   0   0     9731.13     9882.03    218.61 o 
   8   0   0      265.24      247.86     11.79 o 
   9   0   0    12304.09    13568.67    257.53 o 
  10   0   0     2694.66     2674.54     58.70 o 
  11   0   0     2971.52     3113.72     77.94 o 
  12   0   0     5551.16     5934.63    141.03 o 
  13   0   0      112.41      133.93     15.74 o 
  14   0   0       78.56       46.14     21.96 o 
  15   0   0        8.90        6.02     18.98 o 
  16   0   0      322.18      296.73     32.85 o 
  17   0   0       12.04       10.03     22.92 o 
  18   0   0      791.24     1068.19     71.36 o 
  19   0   0      146.92      192.24     31.86 o 
  20   0   0        0.37        8.16     24.88 o 
  21   0   0      168.48      222.80     49.13 o 
   1   1   0       12.52       21.21      2.18 o 
   2   1   0      927.90      959.09     14.15 o 
   3   1   0     1250.37     1198.39     17.93 o 
   4   1   0      258.55      243.83      6.54 o 
   5   1   0     9198.37     9966.07    132.59 o 
   6   1   0     1634.05     1575.25     24.66 o 
   7   1   0     5920.38     6094.14     83.88 o 
   8   1   0      320.26      325.88      9.54 o 
   9   1   0      764.11      762.58     15.99 o 
  10   1   0      831.89      857.50     21.30 o 
  11   1   0      959.32      916.07     21.10 o 
  12   1   0      918.21      868.73     21.12 o 
  13   1   0      101.15      121.84     12.94 o 
  14   1   0     1029.69     1107.43     56.93 o 
  15   1   0      176.22      165.28     21.64 o 
  16   1   0      162.61      195.24     20.87 o 
  17   1   0      407.55      428.44     27.54 o 
  18   1   0        4.26       -4.11     14.56 o 
  19   1   0        9.27        6.18     15.32 o 
  20   1   0        0.15       -7.82     16.23 o 
  21   1   0        1.55      -30.20     30.20 o 
   0   2   0       11.44       12.67      4.62 o 
   1   2   0    11903.02    13539.86    189.46 o 
   2   2   0      844.62      796.14     13.03 o 
   3   2   0    35147.86    40524.44    527.13 o 
   4   2   0      666.39      616.61     16.22 o 
   5   2   0     4594.50     4751.40     65.42 o 
   6   2   0       29.49       30.96      3.84 o 
   7   2   0       31.67       26.13      4.10 o 
   8   2   0    10862.75    11085.31    149.20 o 
   9   2   0      122.11      113.72      6.60 o 
  10   2   0     3260.96     3293.38     71.04 o 
  11   2   0     1465.44     1383.04     32.11 o 
  12   2   0      107.35       97.46     10.03 o 
  13   2   0     1506.91     1516.51     65.40 o 
  14   2   0       16.89        9.60     11.08 o 
  15   2   0      219.89      226.86     20.28 o 
  16   2   0      287.79      331.64     24.43 o 
  17   2   0      572.18      572.04     30.75 o 
  18   2   0       15.22       -2.78     16.26 o 
  19   2   0       14.81       17.41     16.82 o 
  20   2   0      119.56      154.49     22.13 o 
   1   3   0     1448.47     1516.63     24.43 o 
   2   3   0     2556.43     2621.35     37.22 o 
   3   3   0      484.86      459.81      9.82 o 
   4   3   0     4980.37     5545.39     75.90 o 
   5   3   0     1608.82     1600.45     25.39 o 
   6   3   0      314.61      233.27      8.05 o 
   7   3   0     1508.07     1484.78     24.84 o 
   8   3   0      765.71      748.43     15.67 o 
   9   3   0      496.88      484.90     16.11 o 
  10   3   0     2663.08     2642.53     56.28 o 
  11   3   0      340.99      313.24     13.15 o 
  12   3   0      491.47      491.16     18.68 o 
  13   3   0       91.20      100.13     11.75 o 
  14   3   0       82.00       92.68     13.34 o 
  15   3   0      636.96      580.23     28.90 o 
  16   3   0      101.89      106.80     18.42 o 
  17   3   0       82.80       77.17     18.53 o 
  18   3   0      175.74      177.83     24.83 o 
  19   3   0       95.26      136.91     20.89 o 
  20   3   0       16.66       14.58     18.93 o 
   0   4   0      355.85      394.56     16.01 o 
   1   4   0      689.70      695.08     15.98 o 
   2   4   0       17.64       14.94      3.30 o 
   3   4   0       98.61       81.72      6.31 o 
   4   4   0     1215.93     1212.84     20.58 o 
   5   4   0      127.31      117.16      6.52 o 
   6   4   0     3555.82     3710.63     53.79 o 
   7   4   0     1515.84     1591.30     26.86 o 
   8   4   0      752.90      790.09     17.11 o 
   9   4   0      196.97      179.67     10.16 o 
  10   4   0       24.09       15.28      7.31 o 
  11   4   0       38.45       26.68      7.94 o 
  12   4   0      197.81      175.66     18.39 o 
  13   4   0        1.65        3.58      9.56 o 
  14   4   0        2.49       -8.61     10.72 o 
  15   4   0       17.93       12.73     12.02 o 
  16   4   0        5.79        6.18     14.87 o 
  17   4   0       55.49       51.06     22.78 o 
  18   4   0        1.88       -3.55     15.82 o 
  19   4   0        6.16       26.89     17.65 o 
  20   4   0        9.26       27.16     21.51 o 
   1   5   0     1804.82     1802.62     41.38 o 
   2   5   0     1248.27     1205.52     24.29 o 
   3   5   0    10514.57    11153.58    149.64 o 
   4   5   0     2228.18     2242.89     34.70 o 
   5   5   0      177.60      145.03      7.45 o 
   6   5   0     8208.57     8144.36    111.93 o 
   7   5   0       71.79       67.55      7.29 o 
   8   5   0     1464.25     1477.15     26.72 o 
   9   5   0     2110.03     2092.63     38.20 o 
  10   5   0     1151.68     1122.24     27.30 o 
  11   5   0       48.60       49.29     10.33 o 
  12   5   0      481.76      496.34     19.84 o 
  13   5   0      339.16      339.69     17.87 o 
  14   5   0        2.21      -10.24     10.24 o 
  15   5   0      531.97      592.89     26.87 o 
  16   5   0        8.33       -0.51     15.58 o 
  17   5   0        1.71       -0.29     15.68 o 
  18   5   0      167.32      190.46     23.30 o 
  19   5   0        3.46      -21.13     21.13 o 
  20   5   0       31.31       79.12     41.90 o 
   0   6   0      413.50      408.03     30.82 o 
   1   6   0     3467.28     3442.00     59.62 o 
   2   6   0     1869.28     1878.33     40.21 o 
   3   6   0        9.57       14.93      6.69 o 
   4   6   0      950.60      922.22     22.75 o 
   5   6   0     1020.75      966.10     23.51 o 
   6   6   0       34.46       27.45      7.71 o 
   7   6   0       31.85       35.04      8.15 o 
   8   6   0      518.86      506.66     20.59 o 
   9   6   0      978.32      934.99     27.42 o 
  10   6   0       12.53       -0.13     10.92 o 
  11   6   0      870.13      885.17     31.87 o 
  12   6   0      271.24      240.59     23.40 o 
  13   6   0      401.21      401.45     25.29 o 
  14   6   0       45.45       36.60     14.63 o 
  15   6   0        0.29       -2.94     15.54 o 
  16   6   0        7.55       24.35     17.24 o 
  17   6   0      132.07      159.99     42.54 o 
  18   6   0       29.72       33.79     45.62 o 
   1   7   0       34.46       16.82      8.00 o 
   2   7   0     1647.04     1578.93     33.65 o 
   3   7   0       97.15       88.48      9.89 o 
   4   7   0     2981.25     3022.31     55.57 o 
   5   7   0     2424.33     2458.68     47.33 o 
   6   7   0     1003.18      986.09     25.52 o 
   7   7   0     2017.73     2038.59     45.21 o 
   8   7   0      153.73      122.67     16.02 o 
   9   7   0       55.47       47.42     10.98 o 
  10   7   0        0.94       13.23     11.87 o 
  11   7   0      435.02      450.95     25.26 o 
  12   7   0       37.01       44.75     18.25 o 
  13   7   0      126.62      113.05     17.96 o 
  14   7   0      586.75      648.67     32.28 o 
  15   7   0       19.06        6.07     15.76 o 
  16   7   0      100.06       88.79     21.31 o 
  17   7   0       87.11       96.25     41.26 o 
   0   8   0     2026.53     2079.93     74.46 o 
   1   8   0      248.67      251.40     15.58 o 
   2   8   0      126.44      123.83     11.57 o 
   3   8   0      534.45      473.65     18.46 o 
   4   8   0      140.92      132.34     12.13 o 
   5   8   0      473.06      478.28     18.96 o 
   6   8   0      256.35      276.65     21.84 o 
   7   8   0      192.82      181.01     15.53 o 
   8   8   0        1.10       -3.68     10.04 o 
   9   8   0      898.02      946.77     35.17 o 
  10   8   0      113.39      102.85     16.64 o 
  11   8   0        9.98       14.53     23.10 o 
  12   8   0      527.61      546.06     39.62 o 
  13   8   0       70.22       66.40     17.69 o 
  14   8   0       16.21       -1.76     18.77 o 
  15   8   0        5.27       -7.06     22.01 o 
  16   8   0       59.95       58.64     26.46 o 
   1   9   0      175.55      171.23     13.71 o 
   2   9   0        4.68        3.04      9.06 o 
   3   9   0      153.02      127.72     14.83 o 
   4   9   0      140.93      153.31     15.44 o 
   5   9   0       69.56       55.17     11.18 o 
   6   9   0        2.48       14.30     11.00 o 
   7   9   0       47.96       26.72     12.24 o 
   8   9   0        0.29        0.58     11.27 o 
   9   9   0        0.10      -14.15     14.15 o 
  10   9   0        2.12       -3.68     13.43 o 
  11   9   0       17.80       13.94     15.41 o 
  12   9   0       61.94       46.18     17.25 o 
  13   9   0       71.11       55.80     21.90 o 
  14   9   0       14.41      -20.45     31.32 o 
   0  10   0      189.50      123.19     25.41 o 
   1  10   0       66.36       46.13     16.46 o 
   2  10   0       39.67       43.80     11.37 o 
   3  10   0      131.62      135.61     14.94 o 
   4  10   0      336.67      301.90     24.24 o 
   5  10   0      152.89      186.66     17.51 o 
   6  10   0       13.62       19.42     12.25 o 
   7  10   0       16.33       17.68     12.47 o 
   8  10   0      101.22       73.50     20.86 o 
   9  10   0       67.23       69.63     21.42 o 
  10  10   0        1.88       43.79     19.36 o 
  11  10   0       18.41       11.49     28.40 o 
   1  11   0       27.21       24.07     12.55 o 
   2  11   0       65.61       56.62     14.27 o 
   3  11   0        0.17       -7.57     12.05 o 
   4  11   0        1.02        4.49     14.96 o 
   5  11   0       68.43       61.92     16.32 o 
   6  11   0        0.17        3.50     14.36 o 
   7  11   0       53.33       67.32     35.31 o 
   8  11   0       24.36       42.11     31.59 o 
   9  11   0        0.90        3.08     29.46 o 
   2  12   0       29.20       64.13     43.82 o 
   3  12   0        5.89       -9.47     37.86 o 
 -20   1   1       10.06       39.84     17.66 o 
 -19   1   1       73.59       75.33     19.27 o 
 -18   1   1       94.79      121.79     19.62 o 
 -17   1   1       65.07       48.15     15.95 o 
 -16   1   1       59.85       50.89     20.49 o 
 -15   1   1     1579.40     1635.88     48.43 o 
 -14   1   1       24.94       20.56     13.55 o 
 -13   1   1      144.24      147.81     16.91 o 
 -12   1   1      727.03      763.36     21.37 o 
 -11   1   1     1273.39     1191.09     22.56 o 
 -10   1   1     5037.35     4967.08     71.41 o 
  -9   1   1        2.21        4.33      4.25 o 
  -8   1   1      452.46      461.04     13.65 o 
  -7   1   1     2463.28     2520.13     40.29 o 
  -6   1   1     3129.01     3188.57     45.57 o 
  -5   1   1     3871.51     4380.96     60.19 o 
  -4   1   1     5797.69     6092.00     81.72 o 
  -3   1   1    37835.22    43118.93    560.29 o 
  -2   1   1    12104.82    14111.98    196.91 o 
  -1   1   1     1192.91     1409.24     21.24 o 
   0   1   1       16.59       11.20      2.66 o 
   1   1   1     6847.52     8327.18    117.48 o 
   2   1   1    23531.57    27441.31    357.30 o 
   3   1   1     7727.91     8926.49    126.38 o 
   4   1   1      359.85      327.32      8.52 o 
   5   1   1      801.40      838.62     15.89 o 
   6   1   1     4961.49     5156.66     76.42 o 
   7   1   1      477.64      447.64     13.38 o 
   8   1   1     3768.74     3796.18     54.70 o 
   9   1   1     6150.03     5936.68    102.02 o 
  10   1   1     1509.12     1458.64     28.34 o 
  11   1   1      422.62      380.19     13.71 o 
  12   1   1       54.19       66.83     10.62 o 
  13   1   1      305.05      311.40     15.79 o 
  14   1   1      257.70      258.65     17.58 o 
  15   1   1      502.77      465.34     26.33 o 
  16   1   1       81.41       78.90     16.49 o 
  17   1   1       68.53       66.81     16.86 o 
  18   1   1      496.42      514.01     30.19 o 
  19   1   1       63.08       80.85     19.09 o 
  20   1   1       59.03       67.02     38.11 o 
  21   1   1        2.04       16.70     36.05 o 
 -20   2   1      181.34      156.11     22.66 o 
 -19   2   1       31.15       49.41     19.49 o 
 -18   2   1        3.13        7.36     15.60 o 
 -17   2   1      644.31      707.13     33.82 o 
 -16   2   1       46.29       70.89     16.62 o 
 -15   2   1      534.02      533.17     27.81 o 
 -14   2   1       68.46       68.68     15.05 o 
 -13   2   1       97.59      101.60     14.48 o 
 -12   2   1      412.27      375.69     16.10 o 
 -11   2   1      952.94     1019.04     25.41 o 
 -10   2   1     1208.88     1234.65     22.91 o 
  -9   2   1      225.02      212.81      8.36 o 
  -8   2   1     7986.28     8244.93    112.65 o 
  -7   2   1      809.94      781.39     15.18 o 
  -6   2   1     2615.48     2612.37     38.30 o 
  -5   2   1     4548.91     4431.99     61.31 o 
  -4   2   1     3307.61     3299.56     46.10 o 
  -3   2   1    12140.18    14029.45    184.37 o 
  -2   2   1     1485.36     1608.73     23.43 o 
  -1   2   1     4397.37     5044.08     67.54 o 
   0   2   1     1901.03     2264.77     33.82 o 
   1   2   1     5806.43     6347.06     97.83 o 
   2   2   1    50740.78    58859.81    763.81 o 
   3   2   1     3686.34     3878.20     53.06 o 
   4   2   1     1522.80     1462.82     22.32 o 
   5   2   1     4710.40     5340.60     72.99 o 
   6   2   1      101.85       92.06      4.88 o 
   7   2   1     2923.90     2977.62     43.44 o 
   8   2   1      775.53      638.62     21.10 o 
   9   2   1      760.84      778.41     24.76 o 
  10   2   1     1478.51     1306.43     31.54 o 
  11   2   1     2881.39     2757.65     52.06 o 
  12   2   1        9.73        8.06      7.78 o 
  13   2   1     2382.29     2403.29     60.78 o 
  14   2   1      546.09      530.33     23.24 o 
  15   2   1       31.43       28.02     11.82 o 
  16   2   1      267.45      272.86     22.84 o 
  17   2   1       15.90        6.98     15.09 o 
  18   2   1        0.49       38.08     16.42 o 
  19   2   1        0.19        9.49     16.35 o 
  20   2   1      162.76      221.37     27.94 o 
 -20   3   1      172.07      200.03     23.59 o 
 -19   3   1       11.33       -7.26     15.86 o 
 -18   3   1       36.86       46.80     17.37 o 
 -17   3   1       26.29       12.75     15.03 o 
 -16   3   1       94.29      125.38     18.38 o 
 -15   3   1        2.24       15.26     14.53 o 
 -14   3   1      452.60      484.55     22.71 o 
 -13   3   1      468.05      458.78     18.90 o 
 -12   3   1     1399.43     1362.47     31.88 o 
 -11   3   1     3133.34     3208.77     58.83 o 
 -10   3   1      126.96      106.95      8.11 o 
  -9   3   1     2425.60     2437.36     38.40 o 
  -8   3   1      148.54      152.62      7.54 o 
  -7   3   1     1706.05     1631.90     27.46 o 
  -6   3   1      466.83      497.80     11.56 o 
  -5   3   1     5883.05     6076.21     83.17 o 
  -4   3   1     4147.29     4131.21     57.64 o 
  -3   3   1      966.54      938.34     15.92 o 
  -2   3   1    14730.20    15778.99    207.26 o 
  -1   3   1     5495.65     5811.41     83.93 o 
   0   3   1     3816.57     3903.70     57.44 o 
   1   3   1     4458.87     4766.14     69.47 o 
   2   3   1     1038.94     1005.37     17.49 o 
   3   3   1      280.49      301.85      7.88 o 
   4   3   1      248.96      200.84      6.65 o 
   5   3   1     8613.66     9088.39    130.89 o 
   6   3   1     4173.17     4171.24     59.02 o 
   7   3   1     6191.82     6046.60     83.72 o 
   8   3   1     6221.77     6177.26     86.05 o 
   9   3   1      273.81      233.86     10.68 o 
  10   3   1     2147.89     2016.29     36.70 o 
  11   3   1        1.48        0.07      7.46 o 
  12   3   1      191.38      185.87     12.07 o 
  13   3   1       53.72       60.69     12.39 o 
  14   3   1      643.80      633.08     25.33 o 
  15   3   1       75.53       62.19     13.58 o 
  16   3   1      189.68      231.57     21.89 o 
  17   3   1      498.77      535.88     30.55 o 
  18   3   1        5.41       19.60     15.86 o 
  19   3   1      412.88      430.27     34.32 o 
  20   3   1       16.99       20.57     20.55 o 
 -20   4   1        7.75       -5.89     21.40 o 
 -19   4   1      169.94      185.54     25.45 o 
 -18   4   1      362.14      386.37     28.13 o 
 -17   4   1        1.02       -2.69     15.21 o 
 -16   4   1     1064.78     1069.00     40.54 o 
 -15   4   1      106.15      127.47     21.66 o 
 -14   4   1        4.07       -6.80      9.51 o 
 -13   4   1      813.85      869.85     26.32 o 
 -12   4   1     1057.36     1073.17     28.42 o 
 -11   4   1      661.66      681.16     23.45 o 
 -10   4   1      137.70      122.95     14.83 o 
  -9   4   1     5411.88     5574.75     79.89 o 
  -8   4   1       16.58       12.41      5.37 o 
  -7   4   1     7388.76     7535.47    104.00 o 
  -6   4   1     9042.73     9503.37    128.73 o 
  -5   4   1       17.21       27.29      4.79 o 
  -4   4   1     6276.51     6415.90     87.93 o 
  -3   4   1        7.52        6.83      3.68 o 
  -2   4   1      368.74      353.70      8.54 o 
  -1   4   1       35.49       40.40      4.27 o 
   0   4   1    19072.33    20659.28    289.91 o 
   1   4   1     2267.50     2233.57     35.59 o 
   2   4   1     5551.35     5703.74     77.90 o 
   3   4   1     5817.14     5787.69     79.40 o 
   4   4   1       15.19       16.57      4.13 o 
   5   4   1    14725.30    15784.10    209.54 o 
   6   4   1      821.65      765.12     15.60 o 
   7   4   1     5358.94     5340.56     75.23 o 
   8   4   1     2757.51     2677.88     44.87 o 
   9   4   1     2729.68     2609.57     49.68 o 
  10   4   1      516.49      467.07     18.70 o 
  11   4   1       12.08        3.18      7.21 o 
  12   4   1     2271.38     2246.69     59.55 o 
  13   4   1       44.87       45.82     10.88 o 
  14   4   1      847.69      836.55     29.18 o 
  15   4   1      302.92      286.58     20.06 o 
  16   4   1       99.77      116.82     20.99 o 
  17   4   1       99.33       90.38     18.71 o 
  18   4   1       39.16       63.57     17.97 o 
  19   4   1      151.33      201.30     26.37 o 
  20   4   1        1.56       -6.30     21.89 o 
 -20   5   1       13.80       33.82     41.16 o 
 -19   5   1       12.54       28.01     23.00 o 
 -18   5   1        9.79        2.50     19.34 o 
 -17   5   1        9.34      -15.31     15.64 o 
 -16   5   1       16.25       37.75     16.57 o 
 -15   5   1        4.62       19.01     12.96 o 
 -14   5   1        9.38       10.70     14.24 o 
 -13   5   1       49.58       53.61     11.66 o 
 -12   5   1      515.56      558.41     25.13 o 
 -11   5   1      111.41      111.20     11.70 o 
 -10   5   1      146.16      129.08     11.98 o 
  -9   5   1      656.00      634.69     16.51 o 
  -8   5   1      396.39      390.22     14.07 o 
  -7   5   1        3.05       10.84      5.54 o 
  -6   5   1       57.86       58.39      6.43 o 
  -5   5   1     2045.04     2033.66     32.44 o 
  -4   5   1      900.69      833.11     19.82 o 
  -3   5   1      872.82      840.87     15.89 o 
  -2   5   1     5130.26     5178.69     77.42 o 
  -1   5   1      236.17      192.68      8.97 o 
   0   5   1       26.77       21.53      4.04 o 
   1   5   1     2166.57     2131.08     35.19 o 
   2   5   1      208.27      206.87      8.27 o 
   3   5   1       28.42       22.18      3.99 o 
   4   5   1       40.12       35.62      4.79 o 
   5   5   1      748.68      708.84     24.05 o 
   6   5   1     2903.13     3019.89     45.60 o 
   7   5   1     1787.24     1755.70     29.81 o 
   8   5   1      683.29      641.41     17.27 o 
   9   5   1     1682.33     1596.42     34.07 o 
  10   5   1      278.29      292.63     13.62 o 
  11   5   1      204.35      188.48     12.22 o 
  12   5   1      270.85      238.37     17.21 o 
  13   5   1        9.44       18.68     10.34 o 
  14   5   1      294.80      290.67     24.43 o 
  15   5   1       33.18       26.59     12.50 o 
  16   5   1      216.65      224.28     19.26 o 
  17   5   1      172.41      202.37     22.18 o 
  18   5   1       23.94       51.72     31.11 o 
  19   5   1       19.12        3.39     24.79 o 
 -18   6   1       14.10       29.94     25.64 o 
 -17   6   1      159.55      167.92     30.90 o 
 -16   6   1        0.08       27.51     33.13 o 
 -15   6   1       20.86       36.22     14.93 o 
 -14   6   1      108.47      124.18     17.27 o 
 -13   6   1       43.60       39.30     13.83 o 
 -12   6   1      196.61      222.18     22.78 o 
 -11   6   1       40.63       35.13     12.47 o 
 -10   6   1      394.61      421.98     22.28 o 
  -9   6   1       16.66        7.86     10.73 o 
  -8   6   1     2280.96     2271.85     55.46 o 
  -7   6   1        3.56       11.11      7.58 o 
  -6   6   1        9.38        2.58      6.87 o 
  -5   6   1     2058.25     2072.10     40.09 o 
  -4   6   1      544.87      517.38     22.08 o 
  -3   6   1      681.91      647.35     18.19 o 
  -2   6   1      326.83      308.33     12.88 o 
  -1   6   1     2408.59     2383.44     44.11 o 
   0   6   1     1704.68     1653.59     33.14 o 
   1   6   1     2050.80     2124.50     40.37 o 
   2   6   1     1109.56     1148.94     25.73 o 
   3   6   1        1.58       14.77      6.66 o 
   4   6   1     1642.52     1549.95     31.99 o 
   5   6   1      351.79      355.28     25.83 o 
   6   6   1       78.64       53.13      8.43 o 
   7   6   1      384.62      408.21     17.72 o 
   8   6   1      153.92      160.31     13.29 o 
   9   6   1      163.97      165.53     13.79 o 
  10   6   1      265.33      253.30     16.54 o 
  11   6   1      333.72      331.72     18.36 o 
  12   6   1       54.82       50.51     14.13 o 
  13   6   1      169.34      188.51     18.71 o 
  14   6   1       36.13       30.97     14.98 o 
  15   6   1       42.44       43.05     19.01 o 
  16   6   1      119.90      115.61     20.40 o 
  17   6   1      147.66      173.35     30.07 o 
  18   6   1        0.34      -20.74     33.39 o 
  19   6   1        8.13      -20.74     37.54 o 
 -17   7   1       99.69      110.55     40.63 o 
 -16   7   1       68.37       57.25     21.76 o 
 -15   7   1       97.84       84.59     18.15 o 
 -14   7   1      164.26      156.54     21.41 o 
 -13   7   1        8.92       20.69     14.32 o 
 -12   7   1        3.57        6.09     12.96 o 
 -11   7   1      229.52      225.22     19.47 o 
 -10   7   1      168.16      192.08     18.19 o 
  -9   7   1      111.97      138.59     15.58 o 
  -8   7   1      229.69      238.95     17.40 o 
  -7   7   1      368.90      313.87     21.38 o 
  -6   7   1       65.29       75.22     10.31 o 
  -5   7   1      156.61      144.08     11.58 o 
  -4   7   1      215.67      202.44     12.82 o 
  -3   7   1       40.25       22.23      8.26 o 
  -2   7   1      403.67      394.57     15.69 o 
  -1   7   1       58.50       64.83      9.39 o 
   0   7   1       64.75       54.86      8.59 o 
   1   7   1      175.23      197.95     12.25 o 
   2   7   1      140.76      125.72     12.02 o 
   3   7   1     1101.40     1082.39     26.43 o 
   4   7   1       54.93       59.22      9.38 o 
   5   7   1       38.50       43.44      9.08 o 
   6   7   1      641.44      641.79     20.46 o 
   7   7   1      516.82      524.99     33.74 o 
   8   7   1       74.23       82.35     11.75 o 
   9   7   1       38.11       35.75     10.85 o 
  10   7   1      421.43      469.04     22.33 o 
  11   7   1       66.49       32.79     16.35 o 
  12   7   1       12.72        7.96     13.47 o 
  13   7   1      109.86      101.05     17.54 o 
  14   7   1       70.05       38.11     15.93 o 
  15   7   1      165.06      200.38     24.60 o 
  16   7   1        0.11       -9.32     16.00 o 
  17   7   1       17.94       44.24     37.75 o 
 -16   8   1        0.25        0.90     27.28 o 
 -15   8   1       25.43       -1.72     15.94 o 
 -14   8   1        0.88        3.26     15.48 o 
 -13   8   1       23.73       16.99     15.54 o 
 -12   8   1       18.21       28.55     14.55 o 
 -11   8   1       94.12       84.16     16.01 o 
 -10   8   1      254.62      235.64     29.34 o 
  -9   8   1        4.22       -2.19     12.56 o 
  -8   8   1      187.13      219.07     18.93 o 
  -7   8   1       65.77       80.76     11.13 o 
  -6   8   1        7.68        3.88      8.72 o 
  -5   8   1       10.53       25.82      9.05 o 
  -4   8   1        1.03       -9.57     10.21 o 
  -3   8   1        1.56       -0.80      8.05 o 
  -2   8   1        0.88        6.14      8.17 o 
  -1   8   1      277.84      254.54     14.62 o 
   0   8   1       20.40       14.86      8.97 o 
   1   8   1     1152.82     1113.85     28.28 o 
   2   8   1      242.03      251.09     14.66 o 
   3   8   1      207.19      216.45     21.69 o 
   4   8   1      291.31      288.26     15.60 o 
   5   8   1        8.60       19.64      8.93 o 
   6   8   1       18.89        7.19      9.80 o 
   7   8   1        0.99      -10.54     10.54 o 
   8   8   1        0.12       -9.88      9.88 o 
   9   8   1       25.41       19.63     11.16 o 
  10   8   1       53.60       58.32     14.98 o 
  11   8   1      322.97      311.84     23.57 o 
  12   8   1        5.08      -16.90     16.90 o 
  13   8   1       36.62       27.45     18.67 o 
  14   8   1      125.69       82.07     35.80 o 
  15   8   1        0.86      -14.18     21.20 o 
  16   8   1       49.38       58.70     41.26 o 
 -14   9   1        6.42       14.21     27.88 o 
 -13   9   1       88.78       99.70     19.83 o 
 -12   9   1      164.19      183.38     21.06 o 
 -11   9   1        8.11      -10.74     14.28 o 
 -10   9   1      298.02      340.56     24.74 o 
  -9   9   1        2.90       -1.25     13.63 o 
  -8   9   1        1.35       -1.92     12.57 o 
  -7   9   1      130.00      117.62     16.69 o 
  -6   9   1      693.01      699.67     24.32 o 
  -5   9   1        7.04       -5.00      9.68 o 
  -4   9   1      280.85      308.65     25.25 o 
  -3   9   1     1390.19     1440.50     38.06 o 
  -2   9   1        5.04        8.47     10.40 o 
  -1   9   1      715.99      726.26     23.79 o 
   0   9   1      480.24      470.89     19.88 o 
   1   9   1        9.66        4.14     10.14 o 
   2   9   1     1128.12     1127.51     29.69 o 
   3   9   1       18.23       10.06      9.52 o 
   4   9   1      132.28      150.83     13.77 o 
   5   9   1        9.21       -3.33      9.53 o 
   6   9   1     1195.93     1280.63     50.42 o 
   7   9   1       14.75       48.79     22.70 o 
   8   9   1      244.82      221.46     22.20 o 
   9   9   1      409.89      402.97     39.79 o 
  10   9   1        3.42       -1.90     17.16 o 
  11   9   1      147.91      119.91     23.24 o 
  12   9   1        0.64       17.35     19.86 o 
  13   9   1        2.70      -18.16     18.16 o 
  14   9   1       75.27       45.30     45.09 o 
 -12  10   1        8.33       14.77     24.51 o 
 -11  10   1       45.33       32.34     20.46 o 
 -10  10   1       20.38       23.31     15.65 o 
  -9  10   1        4.55       29.49     18.68 o 
  -8  10   1      119.27      160.23     21.37 o 
  -7  10   1      107.98      132.80     19.09 o 
  -6  10   1       53.98       86.76     22.49 o 
  -5  10   1      148.82      179.33     15.82 o 
  -4  10   1       48.66       65.76     12.36 o 
  -3  10   1       45.38       57.26     11.92 o 
  -2  10   1       93.89       79.71     12.22 o 
  -1  10   1       66.85       66.73     11.85 o 
   0  10   1       89.34      106.72     13.12 o 
   1  10   1      249.48      231.38     18.16 o 
   2  10   1      343.32      374.07     21.70 o 
   3  10   1       99.12      106.77     15.11 o 
   4  10   1      195.66      229.94     18.37 o 
   5  10   1       55.50       86.00     18.10 o 
   6  10   1       41.12       48.00     15.36 o 
   7  10   1        9.49      -13.76     13.94 o 
   8  10   1       58.38       45.50     15.95 o 
   9  10   1       24.39       44.17     19.76 o 
  10  10   1       20.11        7.07     19.31 o 
  11  10   1      128.59       92.20     37.01 o 
  -8  11   1       35.04      104.43     42.75 o 
  -7  11   1      100.52      107.84     36.80 o 
  -6  11   1        0.01      -13.49     17.87 o 
  -5  11   1       94.61      112.25     19.09 o 
  -4  11   1      114.53      125.01     16.98 o 
  -3  11   1       50.67       50.56     14.06 o 
  -2  11   1      238.66      292.94     37.75 o 
  -1  11   1       38.84       53.63     14.34 o 
   0  11   1       39.11       39.33     14.81 o 
   1  11   1       76.79       85.03     18.27 o 
   2  11   1       54.17       72.22     13.73 o 
   3  11   1        2.80      -11.98     11.98 o 
   4  11   1        1.44        8.60     13.63 o 
   5  11   1       80.77      104.91     18.36 o 
   6  11   1        0.56        6.06     13.91 o 
   7  11   1      190.48      238.15     31.40 o 
   8  11   1       35.46       60.41     33.29 o 
  -2  12   1        0.61      -24.14     34.56 o 
  -1  12   1       11.78      124.11     29.99 o 
   0  12   1       59.46      105.82     31.69 o 
   1  12   1        3.35       31.16     26.91 o 
   2  12   1       17.47       25.84     22.70 o 
 -20   0   2       61.19       82.41     28.89 o 
 -19   0   2        1.15       16.93     22.38 o 
 -18   0   2      786.81      829.80     52.31 o 
 -17   0   2       27.53       31.96     21.28 o 
 -16   0   2       70.20       75.83     23.83 o 
 -15   0   2      693.57      705.03     44.93 o 
 -14   0   2      486.16      426.51     35.36 o 
 -13   0   2     3701.48     3904.96     98.88 o 
 -12   0   2       87.65       80.64     13.95 o 
 -11   0   2     1179.11     1162.94     56.70 o 
 -10   0   2      311.42      291.62     17.70 o 
  -9   0   2     7888.51     8045.91    156.11 o 
  -8   0   2     4425.88     4494.27     90.00 o 
  -7   0   2     8802.86     8890.87    169.45 o 
  -6   0   2    15781.24    16737.96    312.23 o 
  -5   0   2      126.99      159.09     14.29 o 
  -4   0   2    22564.17    25748.29    545.87 o 
  -3   0   2     2523.95     2651.59     60.48 o 
  -2   0   2     1856.87     1636.11     32.89 o 
  -1   0   2    94651.29   106106.97   1949.47 o 
   0   0   2    31915.30    36885.92    678.27 o 
   1   0   2      960.48     1119.20     23.52 o 
   2   0   2     1849.81     2309.72     53.05 o 
   3   0   2    20377.22    22343.50    412.74 o 
   4   0   2     6658.95     7218.76    136.66 o 
   5   0   2    11481.79    12324.44    230.60 o 
   6   0   2     8397.48     8689.14    165.23 o 
   7   0   2       12.23       13.03      6.42 o 
   8   0   2     5447.86     5596.33    125.82 o 
   9   0   2      351.84      303.42     19.49 o 
  10   0   2      707.71      801.66     30.80 o 
  11   0   2      223.64      193.77     17.07 o 
  12   0   2     2813.45     2813.92    163.88 o 
  13   0   2      593.61      592.06     29.32 o 
  14   0   2      438.21      388.43     25.95 o 
  15   0   2     2054.92     2158.65     64.67 o 
  16   0   2       36.13       49.43     21.82 o 
  17   0   2      659.31      722.01     46.71 o 
  18   0   2        7.49        5.59     20.33 o 
  19   0   2        2.06       30.11     23.76 o 
  20   0   2       57.84       61.75     28.65 o 
 -20   1   2       65.88       69.96     18.54 o 
 -19   1   2        1.26       -2.60     15.69 o 
 -18   1   2      351.79      356.42     26.47 o 
 -17   1   2        7.23       21.30     15.82 o 
 -16   1   2       28.42       27.39     17.25 o 
 -15   1   2      277.73      266.00     21.43 o 
 -14   1   2      347.64      312.91     22.24 o 
 -13   1   2      290.84      295.77     18.09 o 
 -12   1   2      645.12      665.71     32.30 o 
 -11   1   2     2198.51     2020.21     43.37 o 
 -10   1   2     1209.42     1118.35     24.74 o 
  -9   1   2     2125.96     2050.52     35.93 o 
  -8   1   2     2689.39     2556.20     38.43 o 
  -7   1   2     1395.63     1408.37     22.81 o 
  -6   1   2       49.77       32.48      4.26 o 
  -5   1   2     2912.15     3199.25     48.37 o 
  -4   1   2     3459.65     3587.42     53.14 o 
  -3   1   2     7117.88     8088.27    114.76 o 
  -2   1   2    17756.01    20381.36    266.32 o 
  -1   1   2     7226.22     7893.02    104.57 o 
   0   1   2     8111.61     9066.72    128.56 o 
   1   1   2     8733.57     9986.90    141.46 o 
   2   1   2     1346.17     1501.59     23.42 o 
   3   1   2     4239.40     4481.52     60.89 o 
   4   1   2     3219.52     3538.64     52.95 o 
   5   1   2     2807.77     2947.99     45.51 o 
   6   1   2       30.72       22.57      4.67 o 
   7   1   2     4997.39     5296.51     79.53 o 
   8   1   2     9323.07     9738.71    141.50 o 
   9   1   2      377.71      312.17     13.00 o 
  10   1   2     4776.32     4746.85     97.24 o 
  11   1   2     2008.11     1887.84     45.19 o 
  12   1   2      200.94      200.26     17.36 o 
  13   1   2      314.72      310.76     16.53 o 
  14   1   2       29.98       33.15     10.54 o 
  15   1   2        0.01        6.48      9.16 o 
  16   1   2       24.37       13.23     14.08 o 
  17   1   2      104.28      117.68     18.67 o 
  18   1   2       41.15       53.88     22.61 o 
  19   1   2       73.52       98.96     19.10 o 
  20   1   2       53.33       60.97     19.31 o 
  21   1   2       31.46       59.98     40.52 o 
 -20   2   2       33.96       44.76     19.10 o 
 -19   2   2       53.01       33.36     16.89 o 
 -18   2   2       76.06       73.83     17.92 o 
 -17   2   2      574.88      593.07     31.34 o 
 -16   2   2        7.05       10.23     14.46 o 
 -15   2   2      747.96      709.25     31.66 o 
 -14   2   2     1963.70     2029.41     71.63 o 
 -13   2   2      388.18      399.81     19.81 o 
 -12   2   2     1036.67     1034.57     39.89 o 
 -11   2   2      674.60      645.79     21.50 o 
 -10   2   2      385.66      402.59     17.07 o 
  -9   2   2     1564.48     1535.06     30.96 o 
  -8   2   2     1265.64     1223.34     21.38 o 
  -7   2   2      236.38      217.43      7.40 o 
  -6   2   2      298.07      253.29      9.59 o 
  -5   2   2     6485.63     6533.74     94.78 o 
  -4   2   2    10314.07    11227.55    148.77 o 
  -3   2   2     8831.35     9450.41    134.04 o 
  -2   2   2     7849.27     8659.29    114.96 o 
  -1   2   2      100.00       99.78      4.31 o 
   0   2   2     3985.59     4498.44     65.61 o 
   1   2   2     5876.04     6689.49     89.30 o 
   2   2   2       36.91       23.65      3.77 o 
   3   2   2     5243.48     5663.98     76.48 o 
   4   2   2     8063.23     8182.76    109.45 o 
   5   2   2      273.44      327.86      8.24 o 
   6   2   2      665.21      648.04     14.59 o 
   7   2   2    11395.81    12805.12    183.67 o 
   8   2   2     1001.98     1014.45     21.04 o 
   9   2   2     1547.18     1492.22     33.89 o 
  10   2   2       26.18       15.56      6.39 o 
  11   2   2     1322.85     1172.92     38.10 o 
  12   2   2        3.77       -7.42      7.93 o 
  13   2   2      540.51      503.11     20.84 o 
  14   2   2      571.90      570.26     28.62 o 
  15   2   2        0.95       -7.40     14.66 o 
  16   2   2     1452.76     1489.71     47.28 o 
  17   2   2       53.65       60.36     16.93 o 
  18   2   2       11.88       20.38     18.99 o 
  19   2   2       12.88       13.48     24.28 o 
  20   2   2      142.20      181.64     23.96 o 
 -20   3   2       77.37       87.58     21.58 o 
 -19   3   2      104.61      131.52     21.21 o 
 -18   3   2      110.74      112.23     19.45 o 
 -17   3   2        1.00       -7.58     14.88 o 
 -16   3   2       95.50      136.23     18.75 o 
 -15   3   2      497.02      447.47     26.12 o 
 -14   3   2       15.89       17.80     12.06 o 
 -13   3   2       28.92       17.79     11.13 o 
 -12   3   2       60.49       45.59      9.68 o 
 -11   3   2      386.88      408.13     14.55 o 
 -10   3   2     2057.70     2046.41     36.91 o 
  -9   3   2       40.55       30.71      6.19 o 
  -8   3   2     1430.94     1541.47     28.23 o 
  -7   3   2      418.21      431.24     16.68 o 
  -6   3   2     3960.36     3987.07     56.73 o 
  -5   3   2       11.32       20.08      3.98 o 
  -4   3   2      326.74      321.85      8.47 o 
  -3   3   2     4969.96     5429.79     74.21 o 
  -2   3   2     3203.14     3456.73     48.36 o 
  -1   3   2       23.48       17.24      3.42 o 
   0   3   2     1504.34     1582.44     23.91 o 
   1   3   2     1173.16     1156.29     18.38 o 
   2   3   2     1136.82     1115.85     18.07 o 
   3   3   2      206.10      206.39      6.42 o 
   4   3   2     2498.50     2689.76     39.11 o 
   5   3   2       62.82       38.99      4.51 o 
   6   3   2     1401.64     1378.09     22.96 o 
   7   3   2     1929.19     2001.96     31.40 o 
   8   3   2       52.08       47.64      6.56 o 
   9   3   2     2277.36     2194.78     38.67 o 
  10   3   2     1575.25     1512.11     58.70 o 
  11   3   2     1150.75     1025.44     26.00 o 
  12   3   2       33.54       16.67      8.99 o 
  13   3   2      128.99      108.56     12.76 o 
  14   3   2      447.85      413.55     27.79 o 
  15   3   2      285.62      261.51     25.89 o 
  16   3   2        2.07        3.38     12.41 o 
  17   3   2      147.47      142.64     19.82 o 
  18   3   2      131.31      136.95     20.11 o 
  19   3   2       11.69       11.67     16.91 o 
  20   3   2        0.24       36.71     22.83 o 
 -20   4   2        0.16      -15.50     26.79 o 
 -19   4   2       16.09       25.25     17.59 o 
 -18   4   2        2.95        1.41     16.42 o 
 -17   4   2       47.23       54.86     17.51 o 
 -16   4   2       12.63       -3.12     15.14 o 
 -15   4   2      116.62      116.63     17.90 o 
 -14   4   2        1.84       -3.87     13.31 o 
 -13   4   2       12.86        4.03      9.83 o 
 -12   4   2       77.66       83.87     11.47 o 
 -11   4   2      348.60      340.59     21.08 o 
 -10   4   2        5.01       -4.18      6.31 o 
  -9   4   2       79.06       78.86      8.00 o 
  -8   4   2      347.25      333.25     10.92 o 
  -7   4   2      212.81      194.63     12.70 o 
  -6   4   2      324.11      356.83     10.45 o 
  -5   4   2      478.50      459.02     11.64 o 
  -4   4   2       11.09        8.13      4.14 o 
  -3   4   2      242.33      229.99     10.90 o 
  -2   4   2     1275.19     1258.64     22.73 o 
  -1   4   2     2088.43     2223.71     32.97 o 
   0   4   2        0.59       -2.77      2.77 o 
   1   4   2      528.31      506.13     10.73 o 
   2   4   2      431.65      428.02      9.89 o 
   3   4   2       15.01       15.48      4.90 o 
   4   4   2      108.87       84.25      5.59 o 
   5   4   2      895.37      939.53     18.67 o 
   6   4   2     1424.42     1545.89     25.75 o 
   7   4   2     1435.27     1446.76     24.95 o 
   8   4   2       53.68       51.05      7.05 o 
   9   4   2      366.77      339.20     13.09 o 
  10   4   2       11.73       15.98      7.14 o 
  11   4   2       69.33       61.02      9.14 o 
  12   4   2       10.66       -7.76      7.76 o 
  13   4   2        6.21       -5.65     12.06 o 
  14   4   2        3.94        6.23     12.15 o 
  15   4   2      102.25       78.16     14.40 o 
  16   4   2      135.67       90.65     15.61 o 
  17   4   2        0.23       -0.63     13.22 o 
  18   4   2        8.64        5.32     16.75 o 
  19   4   2        2.99      -13.46     16.67 o 
  20   4   2        3.78       20.56     27.07 o 
 -19   5   2      113.22       88.83     23.35 o 
 -18   5   2        4.85        0.74     18.79 o 
 -17   5   2       34.22       23.97     19.36 o 
 -16   5   2      102.66       99.59     19.63 o 
 -15   5   2      338.00      358.53     22.87 o 
 -14   5   2       61.49       50.17     13.62 o 
 -13   5   2        5.57        0.36     10.06 o 
 -12   5   2      420.27      446.47     19.59 o 
 -11   5   2      140.18      125.24     12.37 o 
 -10   5   2     3558.16     3577.45     59.58 o 
  -9   5   2     1799.01     1790.36     34.04 o 
  -8   5   2        3.04       -6.77      6.77 o 
  -7   5   2     3088.65     3020.85     46.42 o 
  -6   5   2      672.54      643.96     15.08 o 
  -5   5   2       88.41       79.82      6.46 o 
  -4   5   2      224.68      211.66      8.25 o 
  -3   5   2     4353.93     4487.88     68.50 o 
  -2   5   2      903.56      971.64     22.67 o 
  -1   5   2     3569.36     3370.99     52.71 o 
   0   5   2     3558.41     3438.56     53.57 o 
   1   5   2        6.32       -0.01      4.20 o 
   2   5   2    12494.73    13233.61    188.92 o 
   3   5   2       50.29       38.09      4.58 o 
   4   5   2       24.65       18.41      4.56 o 
   5   5   2     1890.15     1832.88     29.83 o 
   6   5   2     2048.22     1953.10     31.82 o 
   7   5   2      168.60      148.75      9.84 o 
   8   5   2       83.18       87.17      8.49 o 
   9   5   2     4434.25     4316.13     69.21 o 
  10   5   2       31.08       24.47      8.17 o 
  11   5   2     1281.35     1272.17     35.12 o 
  12   5   2      107.13      103.45     13.07 o 
  13   5   2        1.54       -7.70     10.25 o 
  14   5   2      357.83      375.13     21.34 o 
  15   5   2       77.34      104.27     15.26 o 
  16   5   2        0.31       18.91     13.28 o 
  17   5   2       16.00       22.19     14.10 o 
  18   5   2      163.71      220.36     23.90 o 
  19   5   2        0.07       19.47     31.43 o 
 -18   6   2        1.75      -25.07     25.07 o 
 -17   6   2      128.17      149.09     30.25 o 
 -16   6   2       58.74       56.54     32.75 o 
 -15   6   2      151.11      175.60     24.18 o 
 -14   6   2      373.86      371.74     24.82 o 
 -13   6   2       41.59       46.70     14.91 o 
 -12   6   2      310.67      350.17     22.82 o 
 -11   6   2        1.29       -7.58     13.49 o 
 -10   6   2        1.01       13.15     11.05 o 
  -9   6   2      185.38      180.10     14.03 o 
  -8   6   2     1773.81     1810.28     51.78 o 
  -7   6   2      131.77      125.89     10.72 o 
  -6   6   2     1306.65     1362.96     34.23 o 
  -5   6   2     3475.08     3700.80     64.52 o 
  -4   6   2      185.98      195.15     11.35 o 
  -3   6   2     2834.70     2869.13     51.77 o 
  -2   6   2      833.39      765.98     22.11 o 
  -1   6   2       43.81       29.71      6.93 o 
   0   6   2      234.37      183.19     10.57 o 
   1   6   2      178.99      169.81     10.40 o 
   2   6   2     3258.24     3367.55     58.83 o 
   3   6   2      771.31      728.41     19.55 o 
   4   6   2     4543.60     4583.17     77.58 o 
   5   6   2      588.47      574.87     17.88 o 
   6   6   2     1218.05     1202.93     27.50 o 
   7   6   2     1586.10     1559.40     37.03 o 
   8   6   2      124.72      108.59     14.93 o 
   9   6   2      221.63      207.67     17.41 o 
  10   6   2      389.16      366.94     21.23 o 
  11   6   2      185.05      161.37     14.94 o 
  12   6   2       99.20       79.38     13.37 o 
  13   6   2      217.64      238.68     25.44 o 
  14   6   2      158.00      227.95     23.72 o 
  15   6   2       74.69       42.03     25.36 o 
  16   6   2      270.49      288.49     37.01 o 
  17   6   2       12.68       29.18     23.90 o 
 -17   7   2       17.69       31.63     31.21 o 
 -16   7   2        1.34       -3.54     21.68 o 
 -15   7   2       92.95       90.64     22.73 o 
 -14   7   2       43.55       58.26     16.24 o 
 -13   7   2      114.38      118.45     17.44 o 
 -12   7   2       19.48        4.33     12.79 o 
 -11   7   2      814.06      926.77     39.62 o 
 -10   7   2       92.90      118.33     15.95 o 
  -9   7   2      426.12      379.12     22.93 o 
  -8   7   2      622.20      628.63     32.62 o 
  -7   7   2      117.88      128.26     11.66 o 
  -6   7   2     1251.97     1274.05     30.30 o 
  -5   7   2       30.16       20.60      8.23 o 
  -4   7   2      539.26      556.05     18.77 o 
  -3   7   2       95.29       78.69      9.89 o 
  -2   7   2     2220.38     2327.70     45.01 o 
  -1   7   2      846.45      821.38     22.42 o 
   0   7   2      968.21      977.61     27.70 o 
   1   7   2     2063.87     2004.55     39.95 o 
   2   7   2       91.01       96.67     10.28 o 
   3   7   2     1475.13     1435.77     31.61 o 
   4   7   2      369.45      372.93     15.75 o 
   5   7   2        2.04       10.48      8.02 o 
   6   7   2       16.09        3.57      8.72 o 
   7   7   2      994.02     1026.07     35.08 o 
   8   7   2     1279.80     1293.59     34.71 o 
   9   7   2      190.98      187.73     15.63 o 
  10   7   2      830.71      879.64     49.24 o 
  11   7   2      190.88      153.63     19.31 o 
  12   7   2      263.06      242.82     25.24 o 
  13   7   2      295.09      328.70     29.85 o 
  14   7   2       58.71       83.03     25.23 o 
  15   7   2        7.86       25.85     23.07 o 
  16   7   2        2.45      -37.76     38.71 o 
  17   7   2      102.51      274.59     56.90 o 
 -16   8   2       97.62      187.76     44.77 o 
 -15   8   2       25.00        5.40     19.41 o 
 -14   8   2       14.57       39.98     16.78 o 
 -13   8   2      355.95      373.88     26.68 o 
 -12   8   2       61.32       34.58     22.03 o 
 -11   8   2       34.17       17.14     13.89 o 
 -10   8   2       78.65       72.65     15.20 o 
  -9   8   2      505.85      496.04     26.35 o 
  -8   8   2       28.35       23.21     11.28 o 
  -7   8   2       80.31       79.92     12.76 o 
  -6   8   2     1069.60     1005.49     27.27 o 
  -5   8   2       12.78       20.41      8.92 o 
  -4   8   2      871.64      848.02     24.27 o 
  -3   8   2      156.56      140.51     12.01 o 
  -2   8   2      135.25      119.19     11.27 o 
  -1   8   2      426.50      419.41     17.61 o 
   0   8   2      487.58      506.43     25.99 o 
   1   8   2      152.22      140.07     12.29 o 
   2   8   2       85.62       83.98     11.80 o 
   3   8   2     1518.72     1535.78     34.63 o 
   4   8   2       13.02        9.87     10.44 o 
   5   8   2      970.91      986.47     30.14 o 
   6   8   2       47.17       37.17     12.70 o 
   7   8   2        0.55       -3.99     11.91 o 
   8   8   2      361.81      381.02     24.35 o 
   9   8   2       85.73       78.58     15.63 o 
  10   8   2        0.44       16.69     14.13 o 
  11   8   2       67.99       45.94     18.69 o 
  12   8   2      634.57      668.62     46.45 o 
  13   8   2        1.00      -21.12     21.12 o 
  14   8   2       96.47      108.47     30.78 o 
  15   8   2      166.45      236.20     50.20 o 
 -14   9   2        2.17       13.44     20.34 o 
 -13   9   2        0.02      -15.72     15.72 o 
 -12   9   2        7.21       16.76     35.83 o 
 -11   9   2        2.62      -13.05     15.41 o 
 -10   9   2      100.29      102.07     18.08 o 
  -9   9   2      107.42       97.40     17.02 o 
  -8   9   2      118.13      128.56     18.57 o 
  -7   9   2       57.20       81.34     13.98 o 
  -6   9   2        0.67       -1.84     11.15 o 
  -5   9   2        6.98       10.20     10.02 o 
  -4   9   2        0.93       -9.10      9.57 o 
  -3   9   2       26.94       20.84     10.25 o 
  -2   9   2      132.26      143.67     17.27 o 
  -1   9   2      217.77      206.96     16.75 o 
   0   9   2      290.57      313.90     19.59 o 
   1   9   2      130.48      146.73     15.60 o 
   2   9   2      263.67      259.86     18.13 o 
   3   9   2       56.93       56.67     12.33 o 
   4   9   2        1.44        1.31     10.67 o 
   5   9   2       78.39       86.71     15.22 o 
   6   9   2       25.90       25.09     13.39 o 
   7   9   2      119.74      111.86     17.59 o 
   8   9   2      119.76      132.50     18.13 o 
   9   9   2      110.76      155.69     19.14 o 
  10   9   2      108.35       94.10     18.11 o 
  11   9   2       79.13       59.05     20.15 o 
  12   9   2        6.77      -15.22     18.27 o 
  13   9   2       10.15       11.17     38.50 o 
  14   9   2        0.10        3.08     44.88 o 
 -11  10   2        0.24      -21.46     21.46 o 
 -10  10   2        5.89      -17.32     17.32 o 
  -9  10   2       61.43      123.46     37.07 o 
  -8  10   2       40.51       56.64     22.52 o 
  -7  10   2        3.00       -3.94     16.74 o 
  -6  10   2       35.52       54.73     15.58 o 
  -5  10   2      100.50       69.57     14.62 o 
  -4  10   2      259.47      273.31     22.49 o 
  -3  10   2       13.92        5.61     12.27 o 
  -2  10   2        0.16        5.61     11.44 o 
  -1  10   2      331.46      337.15     21.83 o 
   0  10   2      142.04      152.29     16.75 o 
   1  10   2        1.65       13.47     11.96 o 
   2  10   2       12.60        5.56     11.08 o 
   3  10   2      450.37      421.12     23.19 o 
   4  10   2      252.25      241.57     21.86 o 
   5  10   2       38.83       35.94     14.89 o 
   6  10   2       56.61       26.39     13.76 o 
   7  10   2       32.49       21.53     15.13 o 
   8  10   2      135.83      146.80     25.71 o 
   9  10   2        0.37      -13.89     13.89 o 
  10  10   2       18.24       -4.38     22.43 o 
  -8  11   2       28.39       86.57     38.92 o 
  -7  11   2       10.57      -31.69     31.69 o 
  -6  11   2       10.88      -29.35     29.35 o 
  -5  11   2       21.17        9.75     17.18 o 
  -4  11   2        6.37       -3.22     13.34 o 
  -3  11   2        6.21       24.95     18.87 o 
  -2  11   2       33.28       43.06     14.23 o 
  -1  11   2       12.43        1.99     13.32 o 
   0  11   2        0.59      -14.10     14.10 o 
   1  11   2       34.11       63.35     18.24 o 
   2  11   2        0.08        3.69     12.65 o 
   3  11   2       17.30        9.76     14.12 o 
   4  11   2       35.51       13.84     14.13 o 
   5  11   2        0.27      -13.95     13.95 o 
   6  11   2       19.87       31.50     19.89 o 
   7  11   2        1.69        7.23     28.61 o 
   8  11   2        6.65       -8.19     28.93 o 
 -20   1   3       10.49        7.80     25.02 o 
 -19   1   3       23.96       20.66     15.62 o 
 -18   1   3        5.99       -4.91     14.79 o 
 -17   1   3        3.66       16.34     17.07 o 
 -16   1   3     1125.48     1141.16     51.39 o 
 -15   1   3      180.08      202.19     20.39 o 
 -14   1   3       34.38       39.63     14.10 o 
 -13   1   3      154.59      131.08     12.28 o 
 -12   1   3      535.78      541.52     18.62 o 
 -11   1   3     1102.19     1014.09     24.96 o 
 -10   1   3     3291.37     3236.90     57.23 o 
  -9   1   3      838.12      849.23     22.25 o 
  -8   1   3      557.10      571.01     14.00 o 
  -7   1   3     4985.43     4824.06     72.35 o 
  -6   1   3     1024.24      994.43     28.73 o 
  -5   1   3     4532.67     4980.14     73.42 o 
  -4   1   3     9347.41    10171.83    144.47 o 
  -3   1   3     1242.49     1305.39     21.77 o 
  -2   1   3     3328.55     3829.90     56.66 o 
  -1   1   3     2390.64     2507.12     35.32 o 
   0   1   3     8353.21     9381.50    133.76 o 
   1   1   3      867.97      914.84     16.34 o 
   2   1   3    10243.26    11145.70    147.44 o 
   3   1   3      482.44      469.87      9.77 o 
   4   1   3      572.68      590.04     11.57 o 
   5   1   3    11078.13    11981.10    159.44 o 
   6   1   3     1051.12     1008.28     24.71 o 
   7   1   3     1502.29     1595.68     28.45 o 
   8   1   3      435.13      430.76     12.85 o 
   9   1   3     4402.36     4428.93     70.09 o 
  10   1   3      265.91      242.33     14.51 o 
  11   1   3      581.86      567.64     19.46 o 
  12   1   3      295.82      288.96     15.65 o 
  13   1   3        2.19        0.96      9.24 o 
  14   1   3     1340.99     1336.59     53.51 o 
  15   1   3       14.48        8.59      9.64 o 
  16   1   3        3.34        6.67     10.31 o 
  17   1   3      339.93      330.34     25.37 o 
  18   1   3      508.26      564.11     31.97 o 
  19   1   3       33.73       32.52     17.00 o 
  20   1   3       24.82       31.91     17.93 o 
 -20   2   3        4.46      -16.24     16.24 o 
 -19   2   3        8.19       13.90     16.95 o 
 -18   2   3      281.84      292.32     25.21 o 
 -17   2   3      299.41      300.68     24.82 o 
 -16   2   3        5.73       -2.67     13.52 o 
 -15   2   3      428.41      442.19     22.64 o 
 -14   2   3      302.35      315.08     20.26 o 
 -13   2   3       58.79       66.10     18.98 o 
 -12   2   3     2400.13     2464.66     53.77 o 
 -11   2   3      215.75      192.22     15.42 o 
 -10   2   3      498.30      512.89     16.06 o 
  -9   2   3     1740.63     1639.67     35.97 o 
  -8   2   3     1401.37     1358.59     25.57 o 
  -7   2   3     1152.65     1184.32     22.66 o 
  -6   2   3      895.64      925.19     18.50 o 
  -5   2   3     5232.61     5378.06     74.09 o 
  -4   2   3     2569.59     2711.32     39.30 o 
  -3   2   3     3336.02     3319.89     46.83 o 
  -2   2   3     8323.63     8609.87    114.95 o 
  -1   2   3      787.43      735.94     12.89 o 
   0   2   3     8281.26     8720.77    125.16 o 
   1   2   3      104.51       93.81      6.44 o 
   2   2   3     1225.80     1275.31     23.74 o 
   3   2   3      338.60      383.48      8.70 o 
   4   2   3     5331.02     5613.82     76.88 o 
   5   2   3     1161.83     1145.30     19.38 o 
   6   2   3      936.95      839.19     17.72 o 
   7   2   3     5363.15     5367.30     81.10 o 
   8   2   3       19.83        7.73      5.61 o 
   9   2   3     1892.62     1759.19     32.53 o 
  10   2   3      949.15      844.96     20.48 o 
  11   2   3       46.10       30.51      9.85 o 
  12   2   3      684.45      627.87     21.29 o 
  13   2   3      298.18      274.72     17.87 o 
  14   2   3      275.78      281.61     30.03 o 
  15   2   3        4.65        7.86      9.66 o 
  16   2   3      537.00      522.57     41.53 o 
  17   2   3      146.03      124.90     26.95 o 
  18   2   3       23.99       35.10     16.91 o 
  19   2   3      105.58       68.13     19.07 o 
  20   2   3        4.36       37.40     20.83 o 
 -20   3   3      117.45      131.80     21.96 o 
 -19   3   3       43.07       15.94     17.06 o 
 -18   3   3      146.11      152.13     33.88 o 
 -17   3   3       99.00      104.73     18.78 o 
 -16   3   3        2.11       18.89     14.43 o 
 -15   3   3      343.73      367.76     21.60 o 
 -14   3   3       27.07        9.65     11.31 o 
 -13   3   3      313.44      352.90     20.15 o 
 -12   3   3        4.64       11.78      8.60 o 
 -11   3   3     1242.56     1270.11     28.79 o 
 -10   3   3       64.96       43.47      7.33 o 
  -9   3   3     2219.21     2112.12     37.19 o 
  -8   3   3     7150.11     7211.60    107.02 o 
  -7   3   3     3734.87     3805.82     55.10 o 
  -6   3   3     7164.70     7175.88     98.26 o 
  -5   3   3     2051.05     1988.47     30.71 o 
  -4   3   3      143.65      151.10      7.30 o 
  -3   3   3       12.02        4.38      3.24 o 
  -2   3   3     1669.23     1625.92     25.19 o 
  -1   3   3      170.58      174.10      6.39 o 
   0   3   3      876.49      872.35     15.12 o 
   1   3   3     9917.91    10334.65    137.76 o 
   2   3   3     4716.63     5021.60     69.16 o 
   3   3   3     6713.68     7202.02     97.62 o 
   4   3   3     9621.83    10591.67    141.78 o 
   5   3   3     2830.36     3012.21     44.01 o 
   6   3   3     3075.55     3285.79     48.07 o 
   7   3   3       26.95       40.21      6.46 o 
   8   3   3      309.41      321.54     12.36 o 
   9   3   3       26.02       32.87      7.00 o 
  10   3   3     3207.42     3178.18     53.95 o 
  11   3   3      704.17      588.10     19.89 o 
  12   3   3     1300.80     1250.74     30.72 o 
  13   3   3     1515.05     1395.21     51.61 o 
  14   3   3       18.38       27.59     10.24 o 
  15   3   3       43.03       58.61     11.43 o 
  16   3   3      227.48      210.44     18.91 o 
  17   3   3       14.87        4.85     13.10 o 
  18   3   3      119.27      141.66     20.39 o 
  19   3   3       41.45       50.45     19.03 o 
  20   3   3       18.44       68.28     39.24 o 
 -20   4   3       74.02       92.20     50.94 o 
 -19   4   3       37.75       31.31     17.99 o 
 -18   4   3       45.69       38.92     17.58 o 
 -17   4   3      349.72      352.05     26.70 o 
 -16   4   3       88.90      103.78     23.27 o 
 -15   4   3       65.75       74.04     14.97 o 
 -14   4   3       19.42        4.07     11.39 o 
 -13   4   3     2614.07     2836.38     62.13 o 
 -12   4   3      393.96      421.11     18.16 o 
 -11   4   3       51.97       70.61     10.12 o 
 -10   4   3      958.33      970.27     22.80 o 
  -9   4   3        3.32       -0.64      6.47 o 
  -8   4   3     1321.38     1231.51     25.00 o 
  -7   4   3      143.52      153.83      7.81 o 
  -6   4   3     1265.47     1231.74     21.95 o 
  -5   4   3      235.28      248.76     11.92 o 
  -4   4   3    10310.94    10885.10    146.37 o 
  -3   4   3     1399.31     1364.06     22.70 o 
  -2   4   3      703.91      666.76     15.49 o 
  -1   4   3    21834.10    23691.63    311.34 o 
   0   4   3      493.14      553.16     14.63 o 
   1   4   3     1010.04      961.48     17.14 o 
   2   4   3      989.68      945.75     17.09 o 
   3   4   3     3788.43     3751.20     53.75 o 
   4   4   3      470.99      495.09     11.62 o 
   5   4   3     5216.10     5464.99     76.43 o 
   6   4   3     5865.71     5918.49     82.80 o 
   7   4   3       67.47       59.48      6.82 o 
   8   4   3     6930.01     7224.86    108.43 o 
   9   4   3      480.84      440.37     14.87 o 
  10   4   3       26.63       18.64      8.28 o 
  11   4   3      943.49      909.99     31.03 o 
  12   4   3      223.49      216.36     14.40 o 
  13   4   3       36.25       27.99      9.79 o 
  14   4   3      365.95      307.77     19.43 o 
  15   4   3      661.42      630.26     29.36 o 
  16   4   3        5.74       -9.22     12.49 o 
  17   4   3      528.50      585.39     35.43 o 
  18   4   3      204.42      200.52     23.38 o 
  19   4   3        0.18       -8.88     23.59 o 
 -19   5   3       12.30       -0.36     23.87 o 
 -18   5   3       36.95       38.19     21.60 o 
 -17   5   3       37.03       74.99     21.44 o 
 -16   5   3       88.44       66.89     19.86 o 
 -15   5   3       20.18        2.58     15.42 o 
 -14   5   3       58.35       41.28     14.94 o 
 -13   5   3        5.82      -11.41     11.41 o 
 -12   5   3      112.38       96.02     12.52 o 
 -11   5   3      688.14      679.41     36.39 o 
 -10   5   3        2.53       -7.45      7.45 o 
  -9   5   3     1405.90     1332.66     31.81 o 
  -8   5   3     1910.32     1943.81     43.32 o 
  -7   5   3      211.79      184.80     10.36 o 
  -6   5   3     1115.35     1083.49     21.24 o 
  -5   5   3      234.36      192.03      9.36 o 
  -4   5   3      483.71      489.25     13.76 o 
  -3   5   3        0.52       -2.01      4.78 o 
  -2   5   3      220.43      222.55     11.07 o 
  -1   5   3     1668.22     1721.66     30.38 o 
   0   5   3     1709.39     1762.95     37.74 o 
   1   5   3     1968.44     1894.04     38.48 o 
   2   5   3     2159.49     2252.71     37.71 o 
   3   5   3     1882.22     1904.68     30.59 o 
   4   5   3     1108.58     1047.62     20.29 o 
   5   5   3      329.30      306.30     10.11 o 
   6   5   3       77.58       69.68      7.04 o 
   7   5   3       20.11       18.29      6.29 o 
   8   5   3       42.27       38.03      7.31 o 
   9   5   3      145.79      134.39     10.32 o 
  10   5   3      432.04      399.26     15.40 o 
  11   5   3      534.71      540.47     29.91 o 
  12   5   3       17.46       28.47      9.31 o 
  13   5   3      424.56      414.80     21.81 o 
  14   5   3       26.89       35.63     14.60 o 
  15   5   3      103.86       63.82     16.99 o 
  16   5   3        7.98       22.96     15.10 o 
  17   5   3       33.95       26.09     19.28 o 
  18   5   3        5.64       26.23     17.14 o 
  19   5   3        0.54       44.77     44.99 o 
 -18   6   3       74.40      107.94     45.94 o 
 -17   6   3       23.90       47.78     22.25 o 
 -16   6   3        4.36       13.28     19.08 o 
 -15   6   3        0.41       -7.52     23.72 o 
 -14   6   3       47.09       68.61     17.52 o 
 -13   6   3      261.42      265.65     27.40 o 
 -12   6   3      212.92      211.90     20.15 o 
 -11   6   3      211.54      198.84     16.03 o 
 -10   6   3       11.52       11.42      9.03 o 
  -9   6   3     1784.06     1712.31     36.81 o 
  -8   6   3      415.35      377.47     16.14 o 
  -7   6   3       89.05       82.97      9.52 o 
  -6   6   3      421.09      399.73     16.88 o 
  -5   6   3      831.60      832.29     22.04 o 
  -4   6   3      297.17      302.85     13.56 o 
  -3   6   3      181.70      161.87     13.17 o 
  -2   6   3     1076.43     1011.45     24.12 o 
  -1   6   3      589.94      612.36     17.86 o 
   0   6   3      911.83      904.17     25.22 o 
   1   6   3        0.27       -5.94      5.94 o 
   2   6   3      212.72      222.70     11.59 o 
   3   6   3      126.24      136.46     11.65 o 
   4   6   3     1500.97     1531.04     32.04 o 
   5   6   3       70.56       69.94      8.73 o 
   6   6   3        5.14       10.51      7.63 o 
   7   6   3      721.53      666.84     29.17 o 
   8   6   3      138.28      141.80     15.48 o 
   9   6   3      456.87      477.30     31.67 o 
  10   6   3       15.19        2.85     11.65 o 
  11   6   3      547.04      498.24     26.54 o 
  12   6   3       93.71       94.66     16.00 o 
  13   6   3      242.81      218.21     23.93 o 
  14   6   3      122.80       93.20     40.09 o 
  15   6   3        6.50       -6.83     21.79 o 
  16   6   3      335.93      367.98     41.28 o 
  17   6   3        2.96       -5.78     24.83 o 
  18   6   3        0.07      -30.63     30.63 o 
 -17   7   3        0.66      -28.35     43.23 o 
 -16   7   3       18.57        3.35     20.47 o 
 -15   7   3      144.91      146.34     24.20 o 
 -14   7   3       13.18       15.65     18.40 o 
 -13   7   3       11.84        6.67     13.97 o 
 -12   7   3       90.80      113.81     17.01 o 
 -11   7   3      301.55      332.46     22.82 o 
 -10   7   3      121.81      121.40     16.33 o 
  -9   7   3        0.36       10.65      9.81 o 
  -8   7   3      146.01      139.78     13.74 o 
  -7   7   3       52.08       51.60     16.77 o 
  -6   7   3       81.95      101.35     12.62 o 
  -5   7   3      123.86      100.38     10.62 o 
  -4   7   3        5.04        3.30      7.70 o 
  -3   7   3      286.39      289.02     14.30 o 
  -2   7   3      186.55      183.99     12.17 o 
  -1   7   3       31.84       12.34      7.68 o 
   0   7   3      183.88      161.92     11.38 o 
   1   7   3      535.55      540.41     21.05 o 
   2   7   3      172.29      169.99     13.90 o 
   3   7   3       31.51       22.52      9.34 o 
   4   7   3      106.95      105.73     12.34 o 
   5   7   3      227.04      240.59     18.18 o 
   6   7   3      230.15      229.78     18.48 o 
   7   7   3       23.63       14.50     11.72 o 
   8   7   3        9.68        7.48     14.00 o 
   9   7   3      234.61      278.94     28.03 o 
  10   7   3       35.34       26.87     14.04 o 
  11   7   3        0.57        4.50     12.92 o 
  12   7   3       10.64       14.93     14.25 o 
  13   7   3      126.31      121.16     28.93 o 
  14   7   3       47.06       31.17     22.33 o 
  15   7   3       82.65       48.71     26.41 o 
  16   7   3        9.16       43.39     37.12 o 
 -16   8   3        8.78      -32.12     32.12 o 
 -15   8   3        7.25      -20.14     20.14 o 
 -14   8   3       69.29       95.32     22.48 o 
 -13   8   3        1.83       -4.54     15.34 o 
 -12   8   3       25.04        0.35     15.49 o 
 -11   8   3       50.94       54.85     15.13 o 
 -10   8   3        9.88        2.49     13.17 o 
  -9   8   3      206.39      217.57     19.61 o 
  -8   8   3       81.54       82.10     13.06 o 
  -7   8   3        7.99        0.81     10.37 o 
  -6   8   3       60.62       47.63     15.09 o 
  -5   8   3       56.71       59.25     11.95 o 
  -4   8   3       36.10       44.81     11.12 o 
  -3   8   3      479.47      512.39     22.12 o 
  -2   8   3      473.66      490.26     22.84 o 
  -1   8   3      309.82      284.61     17.61 o 
   0   8   3      569.89      583.41     40.28 o 
   1   8   3       81.98       62.81     11.94 o 
   2   8   3       64.37       62.08     12.43 o 
   3   8   3      131.86      140.74     14.20 o 
   4   8   3      188.62      186.12     15.65 o 
   5   8   3      204.09      182.58     17.63 o 
   6   8   3        1.39      -11.04     11.04 o 
   7   8   3      159.60      145.46     17.76 o 
   8   8   3      167.27      157.53     36.09 o 
   9   8   3      332.32      342.36     31.48 o 
  10   8   3      238.56      265.93     23.25 o 
  11   8   3        6.76       14.99     21.44 o 
  12   8   3      117.48      141.26     23.57 o 
  13   8   3       37.52       28.89     19.01 o 
  14   8   3       10.95        7.72     26.11 o 
 -13   9   3        7.32       30.47     27.84 o 
 -12   9   3       13.55       -4.15     17.93 o 
 -11   9   3       35.92       15.59     23.80 o 
 -10   9   3      169.86      186.81     24.72 o 
  -9   9   3       92.06      107.51     31.91 o 
  -8   9   3       34.96       64.61     18.93 o 
  -7   9   3      757.34      870.68     37.13 o 
  -6   9   3        1.10       19.10     14.33 o 
  -5   9   3      144.58      144.04     17.88 o 
  -4   9   3      378.53      368.53     28.29 o 
  -3   9   3      488.67      470.69     31.70 o 
  -2   9   3       45.70       49.38     12.51 o 
  -1   9   3      131.02      106.19     14.22 o 
   0   9   3      508.09      497.67     26.80 o 
   1   9   3      211.18      197.61     22.54 o 
   2   9   3      743.76      778.66     28.57 o 
   3   9   3       78.50       95.98     14.22 o 
   4   9   3       76.86       65.82     15.10 o 
   5   9   3      904.04      847.42     34.98 o 
   6   9   3       54.79       55.50     15.04 o 
   7   9   3      122.69      134.84     17.73 o 
   8   9   3        1.03       34.92     35.55 o 
   9   9   3      446.21      450.38     28.83 o 
  10   9   3        5.85       -7.66     14.31 o 
  11   9   3      188.94      198.92     22.73 o 
  12   9   3       39.57       29.26     21.36 o 
  13   9   3        1.97       20.42     41.58 o 
 -11  10   3        8.69      -10.10     31.90 o 
 -10  10   3        0.80        2.01     33.18 o 
  -9  10   3        6.70       -3.29     18.28 o 
  -8  10   3        2.00        5.25     17.64 o 
  -7  10   3       11.10       -0.98     14.60 o 
  -6  10   3        7.71       -6.13     14.52 o 
  -5  10   3       97.12      134.94     18.78 o 
  -4  10   3      133.02      155.86     19.97 o 
  -3  10   3      395.78      430.50     24.14 o 
  -2  10   3      149.78      179.06     17.46 o 
  -1  10   3      173.28      187.24     18.07 o 
   0  10   3      345.21      374.20     29.74 o 
   1  10   3       18.70       31.01     15.30 o 
   2  10   3       19.90       21.97     12.56 o 
   3  10   3        2.75      -10.33     12.18 o 
   4  10   3       84.68       85.49     16.16 o 
   5  10   3      101.55      154.14     19.74 o 
   6  10   3       98.19      126.46     17.98 o 
   7  10   3      172.54      188.15     24.21 o 
   8  10   3       59.13       60.45     20.12 o 
   9  10   3       42.40       63.02     17.86 o 
  10  10   3       82.18       79.73     49.66 o 
  -6  11   3       92.69      186.05     31.43 o 
  -5  11   3       76.14       96.11     24.43 o 
  -4  11   3        9.28        0.28     16.88 o 
  -3  11   3       34.79       35.24     14.81 o 
  -2  11   3        1.33      -10.90     12.74 o 
  -1  11   3        0.92       35.61     36.38 o 
   0  11   3       21.06       11.75     14.59 o 
   1  11   3      324.88      346.04     23.34 o 
   2  11   3       18.03       25.55     13.63 o 
   3  11   3      117.05      122.06     24.37 o 
   4  11   3       72.47       80.50     17.90 o 
   5  11   3        0.55      -17.78     18.23 o 
   6  11   3       46.82       29.46     30.20 o 
   7  11   3       15.17       25.74     31.80 o 
 -20   0   4      155.18      211.62     35.40 o 
 -19   0   4      315.55      298.24     63.86 o 
 -18   0   4        7.45       -5.54     31.11 o 
 -17   0   4      300.22      320.30     37.68 o 
 -16   0   4      118.99      112.49     27.62 o 
 -15   0   4      129.77      129.95     26.15 o 
 -14   0   4      102.56       92.80     27.06 o 
 -13   0   4     1560.62     1432.40     47.36 o 
 -12   0   4        5.27        1.64     10.63 o 
 -11   0   4      261.52      195.30     17.29 o 
 -10   0   4     5707.50     5525.68    129.58 o 
  -9   0   4      467.27      461.06     21.65 o 
  -8   0   4    12117.46    12620.06    275.82 o 
  -7   0   4     6968.87     7113.40    159.48 o 
  -6   0   4     4283.79     5050.01     98.96 o 
  -5   0   4     1936.74     2008.71     42.60 o 
  -4   0   4     2709.25     2659.71     54.21 o 
  -3   0   4     1636.83     1553.46     33.69 o 
  -2   0   4     2980.54     3198.24     63.57 o 
  -1   0   4    20418.32    22098.00    409.20 o 
   0   0   4     8979.17     9972.31    187.26 o 
   1   0   4    15800.41    17434.16    378.89 o 
   2   0   4    13500.29    14845.29    277.09 o 
   3   0   4     2979.28     3405.85     67.94 o 
   4   0   4     3360.74     3481.72     69.87 o 
   5   0   4      361.61      314.04     12.25 o 
   6   0   4     6579.09     6904.63    133.83 o 
   7   0   4     1231.63     1175.47     29.51 o 
   8   0   4    10586.60    10856.67    242.87 o 
   9   0   4     2426.35     2467.12     66.37 o 
  10   0   4     2062.77     2137.02     60.84 o 
  11   0   4     5003.03     5014.69    149.96 o 
  12   0   4      200.56      185.39     19.49 o 
  13   0   4     1000.25      937.88     38.17 o 
  14   0   4      117.91      132.82     18.42 o 
  15   0   4     1051.37     1005.49     76.44 o 
  16   0   4       79.63       81.04     21.33 o 
  17   0   4      367.79      408.69     30.41 o 
  18   0   4      126.58      112.48     27.12 o 
  19   0   4       43.96       37.56     22.52 o 
  20   0   4      291.69      291.50     54.88 o 
 -20   1   4       54.68       54.41     19.48 o 
 -19   1   4        3.58      -12.10     15.59 o 
 -18   1   4      224.60      218.94     22.90 o 
 -17   1   4      177.02      139.96     20.43 o 
 -16   1   4       10.03      -14.24     14.24 o 
 -15   1   4      927.73      854.92     38.55 o 
 -14   1   4      383.99      397.87     18.78 o 
 -13   1   4      340.35      295.30     15.85 o 
 -12   1   4      226.44      203.78     13.05 o 
 -11   1   4       51.12       53.17      8.55 o 
 -10   1   4        2.05        4.24      6.54 o 
  -9   1   4      529.96      487.30     15.86 o 
  -8   1   4     1374.11     1233.94     23.57 o 
  -7   1   4     3110.37     3338.33     52.34 o 
  -6   1   4     6159.19     6306.96     92.71 o 
  -5   1   4     4015.20     3982.98     60.09 o 
  -4   1   4     2409.41     2516.11     36.58 o 
  -3   1   4     6315.68     6906.55     93.19 o 
  -2   1   4      261.93      252.75      7.29 o 
  -1   1   4       75.02       64.31      3.71 o 
   0   1   4      151.54      157.50      6.32 o 
   1   1   4     1289.49     1194.23     21.16 o 
   2   1   4      471.64      449.34      9.67 o 
   3   1   4     4207.88     4203.07     58.66 o 
   4   1   4     3354.72     3274.97     47.02 o 
   5   1   4     2031.42     2049.78     31.50 o 
   6   1   4     4859.37     5051.90     70.75 o 
   7   1   4     2653.65     2672.56     43.96 o 
   8   1   4       63.47       68.26      9.14 o 
   9   1   4      304.50      311.17     15.56 o 
  10   1   4       77.91       63.83     11.56 o 
  11   1   4      467.28      449.91     19.13 o 
  12   1   4      199.72      177.14     15.56 o 
  13   1   4      381.40      402.05     19.02 o 
  14   1   4      119.38      145.03     13.72 o 
  15   1   4      260.97      300.41     17.85 o 
  16   1   4      153.70      173.03     19.47 o 
  17   1   4        1.16       -1.42     10.43 o 
  18   1   4       80.02       72.29     14.93 o 
  19   1   4        6.19       57.56     56.83 o 
  20   1   4       16.90       79.07     27.66 o 
 -20   2   4        7.36      -13.76     19.49 o 
 -19   2   4        6.47        7.73     22.44 o 
 -18   2   4      175.47      173.54     23.71 o 
 -17   2   4       18.15       14.85     15.76 o 
 -16   2   4      171.63      161.45     19.99 o 
 -15   2   4      136.46      155.66     20.27 o 
 -14   2   4      340.35      280.89     18.77 o 
 -13   2   4      336.74      324.06     18.13 o 
 -12   2   4      496.71      469.46     18.25 o 
 -11   2   4     1019.74     1001.18     25.42 o 
 -10   2   4        6.65       12.88      7.10 o 
  -9   2   4     1153.83     1021.34     26.71 o 
  -8   2   4      451.12      457.54     17.68 o 
  -7   2   4       21.38       21.86      5.14 o 
  -6   2   4     1316.43     1214.79     22.94 o 
  -5   2   4      256.68      202.52      7.24 o 
  -4   2   4     3560.40     3741.12     53.27 o 
  -3   2   4     2612.45     2746.45     40.14 o 
  -2   2   4     7133.06     7561.91    102.00 o 
  -1   2   4       94.01       93.79      5.52 o 
   0   2   4     4080.86     3856.52     58.61 o 
   1   2   4     2959.32     3100.99     48.28 o 
   2   2   4       46.16       40.77      4.87 o 
   3   2   4     4802.35     4739.21     65.93 o 
   4   2   4      137.93      121.01      5.83 o 
   5   2   4       57.20       49.27      4.63 o 
   6   2   4        2.57       -1.94      3.39 o 
   7   2   4     6506.69     6942.84    103.50 o 
   8   2   4       61.68       45.61      6.78 o 
   9   2   4     1608.48     1588.35     30.68 o 
  10   2   4     1527.86     1614.41     38.29 o 
  11   2   4        1.19       -1.98      8.16 o 
  12   2   4      943.96      968.75     26.95 o 
  13   2   4      104.97      132.08     13.06 o 
  14   2   4        1.45        6.22      9.62 o 
  15   2   4      488.55      480.86     25.06 o 
  16   2   4      527.28      481.84     24.91 o 
  17   2   4       29.76       15.55     14.25 o 
  18   2   4       37.51       34.26     14.24 o 
  19   2   4      236.94      237.23     31.27 o 
 -20   3   4       38.68       48.51     29.65 o 
 -19   3   4       57.87       81.08     19.49 o 
 -18   3   4        1.65      -15.52     15.52 o 
 -17   3   4       21.32       -4.54     15.03 o 
 -16   3   4      382.70      321.41     32.83 o 
 -15   3   4       77.62       62.07     14.31 o 
 -14   3   4      171.50      160.73     16.65 o 
 -13   3   4        3.44       16.22     11.29 o 
 -12   3   4       34.20       24.89      9.02 o 
 -11   3   4      992.39      994.83     25.86 o 
 -10   3   4      699.42      674.23     20.46 o 
  -9   3   4      318.70      284.39     11.77 o 
  -8   3   4      430.10      418.76     13.46 o 
  -7   3   4     3281.46     3220.55     55.61 o 
  -6   3   4      113.97      126.47      6.88 o 
  -5   3   4       26.71       35.40      4.66 o 
  -4   3   4     5203.74     5643.28     78.48 o 
  -3   3   4     1892.68     2054.24     31.71 o 
  -2   3   4     1545.24     1525.50     25.98 o 
  -1   3   4        0.80        4.20      3.53 o 
   0   3   4     2654.15     2745.82     40.09 o 
   1   3   4     2058.09     2187.20     32.97 o 
   2   3   4     4672.44     4998.86     69.51 o 
   3   3   4        1.38        6.29      3.41 o 
   4   3   4       85.22       80.60      5.23 o 
   5   3   4     2868.93     2998.43     44.38 o 
   6   3   4     1244.54     1249.53     25.58 o 
   7   3   4        9.45        9.94      5.58 o 
   8   3   4      218.55      213.05     10.39 o 
   9   3   4     1243.30     1188.38     25.40 o 
  10   3   4      250.64      256.65     12.81 o 
  11   3   4      172.87      148.82     12.41 o 
  12   3   4      229.30      234.29     14.99 o 
  13   3   4       53.76       27.79      9.67 o 
  14   3   4      359.91      377.05     19.15 o 
  15   3   4       68.50       51.34     13.53 o 
  16   3   4       78.39       43.09     15.93 o 
  17   3   4       69.01       53.38     17.29 o 
  18   3   4      201.81      209.54     25.13 o 
  19   3   4        5.39       15.32     23.06 o 
 -20   4   4       16.11       67.74     47.75 o 
 -19   4   4        1.06        4.21     17.07 o 
 -18   4   4        3.66       17.93     16.56 o 
 -17   4   4        0.12       -2.70     16.43 o 
 -16   4   4       65.52       35.31     14.62 o 
 -15   4   4       12.15       18.33     13.36 o 
 -14   4   4       67.95       55.64     13.60 o 
 -13   4   4       17.43        2.89     11.17 o 
 -12   4   4      424.53      404.58     18.35 o 
 -11   4   4      271.51      254.94     14.97 o 
 -10   4   4      447.44      431.97     15.87 o 
  -9   4   4      130.00      126.20      9.63 o 
  -8   4   4       73.47       84.88      8.22 o 
  -7   4   4       67.83       45.37      6.86 o 
  -6   4   4       49.29       41.49      5.49 o 
  -5   4   4        0.18       -4.01      4.01 o 
  -4   4   4      197.30      201.19      8.03 o 
  -3   4   4      229.95      231.19      8.16 o 
  -2   4   4     2700.11     2848.02     42.29 o 
  -1   4   4       57.06       56.99      5.19 o 
   0   4   4      979.27      996.48     22.31 o 
   1   4   4      741.30      754.91     22.66 o 
   2   4   4      372.47      377.93     13.09 o 
   3   4   4      396.21      311.70      9.33 o 
   4   4   4       19.26       20.53      4.58 o 
   5   4   4      203.26      221.31      8.49 o 
   6   4   4       23.31        9.89      5.27 o 
   7   4   4       51.01       33.67      6.56 o 
   8   4   4        5.00       -5.91      5.91 o 
   9   4   4      150.27      146.11     11.70 o 
  10   4   4        6.97       -9.24      9.24 o 
  11   4   4        2.39        5.26      9.86 o 
  12   4   4        5.15        7.36     10.63 o 
  13   4   4      157.33      153.16     15.85 o 
  14   4   4       17.85       14.20     12.17 o 
  15   4   4       13.09        6.21     15.47 o 
  16   4   4       15.02       23.96     15.91 o 
  17   4   4        2.13       -2.74     15.32 o 
  18   4   4        6.66       19.42     17.56 o 
  19   4   4        4.77        7.23     34.78 o 
 -19   5   4       51.14      116.14     31.11 o 
 -18   5   4        0.50       26.34     20.87 o 
 -17   5   4        0.49      -13.12     15.65 o 
 -16   5   4      400.91      417.41     28.54 o 
 -15   5   4       90.70      132.79     19.71 o 
 -14   5   4       75.36      102.00     17.44 o 
 -13   5   4      200.83      214.97     20.33 o 
 -12   5   4       60.58       78.92     15.37 o 
 -11   5   4     1323.35     1368.09     32.47 o 
 -10   5   4        6.55       -4.17      8.01 o 
  -9   5   4      671.98      690.26     22.96 o 
  -8   5   4      234.07      199.78     12.17 o 
  -7   5   4     2088.07     1992.87     39.21 o 
  -6   5   4      175.29      165.15     13.58 o 
  -5   5   4      636.69      610.62     16.08 o 
  -4   5   4     3398.79     3425.82     55.08 o 
  -3   5   4      205.62      194.29      9.28 o 
  -2   5   4     2831.15     2782.82     45.64 o 
  -1   5   4       16.70       13.75      5.22 o 
   0   5   4      991.40      976.97     21.89 o 
   1   5   4     3465.26     3452.14     60.25 o 
   2   5   4     2046.71     1982.11     38.14 o 
   3   5   4      534.88      514.53     16.13 o 
   4   5   4      407.56      346.82     16.15 o 
   5   5   4     5063.78     5102.96     78.88 o 
   6   5   4        5.40       13.17      6.68 o 
   7   5   4     1379.96     1327.69     31.53 o 
   8   5   4     1356.91     1263.29     29.73 o 
   9   5   4      276.41      272.62     14.96 o 
  10   5   4      951.32      943.50     26.47 o 
  11   5   4      229.99      230.33     17.83 o 
  12   5   4      363.25      298.78     19.19 o 
  13   5   4       19.13       31.36     12.70 o 
  14   5   4      737.94      693.98     34.73 o 
  15   5   4       61.19       56.37     16.38 o 
  16   5   4       10.40       -6.49     15.94 o 
  17   5   4      187.91      178.00     32.10 o 
  18   5   4        2.37       -3.15     27.81 o 
 -18   6   4       49.77       69.87     38.71 o 
 -17   6   4        0.13        5.90     32.57 o 
 -16   6   4        4.57        9.96     17.40 o 
 -15   6   4       27.42       19.90     16.17 o 
 -14   6   4      144.63      140.01     19.28 o 
 -13   6   4        2.21        8.76     14.51 o 
 -12   6   4      454.78      465.66     26.19 o 
 -11   6   4      410.47      422.66     22.59 o 
 -10   6   4       52.72       66.93     10.50 o 
  -9   6   4      808.40      797.29     24.17 o 
  -8   6   4        6.80        9.64      8.17 o 
  -7   6   4     1012.58     1044.80     26.04 o 
  -6   6   4       68.79       48.52      8.35 o 
  -5   6   4      231.90      234.05     12.28 o 
  -4   6   4       11.89       13.53      6.43 o 
  -3   6   4     1312.76     1362.77     29.95 o 
  -2   6   4     1893.27     1932.72     38.62 o 
  -1   6   4      616.86      562.70     25.24 o 
   0   6   4     1852.66     1838.12     37.20 o 
   1   6   4     2654.60     2668.99     55.10 o 
   2   6   4       25.33       14.70      8.31 o 
   3   6   4      394.03      343.35     16.73 o 
   4   6   4       55.40       39.79      9.74 o 
   5   6   4        3.56       -6.25      9.72 o 
   6   6   4        4.45        9.70     12.77 o 
   7   6   4      807.82      842.71     32.88 o 
   8   6   4      165.09      148.54     15.97 o 
   9   6   4      115.49      136.12     19.69 o 
  10   6   4     1121.73     1111.48     37.82 o 
  11   6   4      226.98      185.43     19.31 o 
  12   6   4      340.89      365.10     29.05 o 
  13   6   4       21.14       18.60     15.27 o 
  14   6   4       17.23       18.68     15.78 o 
  15   6   4       17.83       22.21     28.24 o 
  16   6   4       59.81       59.53     27.93 o 
  17   6   4        9.71       31.69     35.31 o 
 -17   7   4       25.36      133.81     32.48 o 
 -16   7   4        0.42        8.23     20.03 o 
 -15   7   4      178.53      209.42     27.43 o 
 -14   7   4       70.23       58.70     20.39 o 
 -13   7   4      143.56      208.22     37.75 o 
 -12   7   4      340.88      347.70     24.26 o 
 -11   7   4       28.79       20.80     13.75 o 
 -10   7   4       39.76       32.08     12.89 o 
  -9   7   4       24.57       22.02     12.16 o 
  -8   7   4      217.48      215.33     18.18 o 
  -7   7   4        6.06       -1.98     10.81 o 
  -6   7   4     2874.84     2995.16     72.10 o 
  -5   7   4      577.73      555.17     25.11 o 
  -4   7   4      244.54      239.06     16.76 o 
  -3   7   4     1577.87     1551.53     38.14 o 
  -2   7   4      140.17      140.45     14.42 o 
  -1   7   4       96.95       84.08     12.01 o 
   0   7   4      237.50      217.75     15.40 o 
   1   7   4      883.83      893.17     27.69 o 
   2   7   4      334.05      326.62     17.77 o 
   3   7   4      287.23      281.35     16.64 o 
   4   7   4     1421.85     1475.27     54.87 o 
   5   7   4      522.42      483.63     24.68 o 
   6   7   4     1846.19     1999.62     53.43 o 
   7   7   4      732.61      704.21     43.13 o 
   8   7   4        3.20       10.85     12.36 o 
   9   7   4      183.11      164.35     20.08 o 
  10   7   4      155.80      190.33     20.29 o 
  11   7   4       42.16       27.19     14.92 o 
  12   7   4       92.91       97.56     18.53 o 
  13   7   4      350.67      389.30     31.95 o 
  14   7   4        7.14       -3.70     23.24 o 
  15   7   4      133.47      135.33     33.07 o 
 -15   8   4        1.06      -29.57     32.97 o 
 -14   8   4       11.84       39.94     25.53 o 
 -13   8   4      202.08      216.28     33.16 o 
 -12   8   4        7.37      -11.49     20.63 o 
 -11   8   4       50.89       36.92     32.71 o 
 -10   8   4      637.49      637.56     45.92 o 
  -9   8   4       16.23        0.56     14.76 o 
  -8   8   4      252.65      232.87     21.11 o 
  -7   8   4       97.46      126.75     16.53 o 
  -6   8   4      207.34      220.47     31.41 o 
  -5   8   4       10.83       13.33     12.43 o 
  -4   8   4      237.47      207.53     16.32 o 
  -3   8   4       93.48       71.09     12.50 o 
  -2   8   4       36.74       38.03     10.97 o 
  -1   8   4     1526.54     1658.77     41.84 o 
   0   8   4       89.28       85.27     12.85 o 
   1   8   4      692.40      691.04     26.03 o 
   2   8   4      773.15      791.23     32.54 o 
   3   8   4      242.11      224.42     18.18 o 
   4   8   4      144.23      160.89     16.96 o 
   5   8   4      346.73      322.27     22.56 o 
   6   8   4      416.74      436.56     25.74 o 
   7   8   4        1.88      -11.81     11.81 o 
   8   8   4      758.49      835.40     41.35 o 
   9   8   4       45.71       76.49     16.67 o 
  10   8   4        7.53       12.61     14.46 o 
  11   8   4      483.62      523.76     31.23 o 
  12   8   4       34.71       17.47     16.94 o 
  13   8   4       40.62       29.28     27.63 o 
 -12   9   4        0.52      -17.25     18.67 o 
 -11   9   4       30.50       29.52     18.61 o 
 -10   9   4       25.13       -0.49     17.23 o 
  -9   9   4        2.54      -20.43     20.43 o 
  -8   9   4        0.80      -12.96     12.96 o 
  -7   9   4       49.54       49.14     15.60 o 
  -6   9   4       14.48       21.44     13.65 o 
  -5   9   4       17.18       35.05     14.08 o 
  -4   9   4       52.78       74.53     16.10 o 
  -3   9   4      338.25      318.96     27.80 o 
  -2   9   4       10.12       14.78     11.64 o 
  -1   9   4        5.08       -4.16     10.52 o 
   0   9   4       47.63       37.14     12.22 o 
   1   9   4        1.93       -6.82     11.14 o 
   2   9   4       37.17       56.57     12.45 o 
   3   9   4       41.96       65.51     15.17 o 
   4   9   4       53.28       63.95     14.88 o 
   5   9   4       84.51      114.29     17.07 o 
   6   9   4        7.98       12.59     14.20 o 
   7   9   4        8.97       14.97     13.62 o 
   8   9   4       40.03       49.66     16.23 o 
   9   9   4        0.35       -0.51     14.40 o 
  10   9   4        0.39        3.87     14.82 o 
  11   9   4       25.32       52.02     17.82 o 
  12   9   4       27.36       46.05     41.90 o 
 -10  10   4       14.67       17.02     33.29 o 
  -9  10   4       53.67       47.72     25.76 o 
  -8  10   4       28.76       35.96     16.98 o 
  -7  10   4       14.96       30.21     16.08 o 
  -6  10   4       73.53       82.40     17.62 o 
  -5  10   4      167.00      133.38     19.58 o 
  -4  10   4        6.95       -4.73     14.61 o 
  -3  10   4       26.13        2.81     15.33 o 
  -2  10   4      525.87      526.90     26.22 o 
  -1  10   4      142.44      131.79     17.06 o 
   0  10   4       33.76       30.23     13.80 o 
   1  10   4       41.03       54.08     22.10 o 
   2  10   4      169.24      188.55     20.20 o 
   3  10   4       90.18       87.78     16.12 o 
   4  10   4      232.91      262.31     32.91 o 
   5  10   4       18.63       24.03     14.41 o 
   6  10   4        0.25       -6.86     12.92 o 
   7  10   4      136.84      134.10     27.80 o 
   8  10   4        2.22       17.98     20.26 o 
   9  10   4       50.08       73.67     28.12 o 
  10  10   4       13.20       -8.19     29.88 o 
  -7  11   4        0.74       -4.68     34.67 o 
  -6  11   4       26.96       88.70     43.71 o 
  -5  11   4       12.14       97.73     41.05 o 
  -4  11   4        4.15       18.07     22.46 o 
  -3  11   4        9.71       13.52     21.42 o 
  -2  11   4       14.90        3.77     17.88 o 
  -1  11   4        0.24      -12.44     13.23 o 
   0  11   4        4.02        0.97     14.77 o 
   1  11   4        7.71       21.30     14.54 o 
   2  11   4        1.65       -7.18     16.98 o 
   3  11   4       10.32      -23.29     23.29 o 
 -20   1   5        6.44      -19.23     19.23 o 
 -19   1   5       43.93       40.43     18.17 o 
 -18   1   5        5.50       12.44     16.41 o 
 -17   1   5      132.36      124.60     19.75 o 
 -16   1   5      376.91      348.82     25.08 o 
 -15   1   5      172.98      161.54     15.95 o 
 -14   1   5      179.94      169.22     13.97 o 
 -13   1   5      519.91      477.15     19.27 o 
 -12   1   5        3.03        2.72      8.23 o 
 -11   1   5     1771.78     1736.32     36.74 o 
 -10   1   5        0.68        4.29      7.20 o 
  -9   1   5      593.96      596.71     18.05 o 
  -8   1   5     2264.56     2291.28     42.78 o 
  -7   1   5     4053.02     4096.83     63.21 o 
  -6   1   5      416.73      432.60     11.98 o 
  -5   1   5      726.08      802.18     15.11 o 
  -4   1   5     5314.32     5433.42     75.15 o 
  -3   1   5      124.98      121.93      9.24 o 
  -2   1   5     1788.79     1629.58     27.14 o 
  -1   1   5      692.46      693.99     13.15 o 
   0   1   5     3230.83     3493.96     49.62 o 
   1   1   5     3704.50     3879.93     54.91 o 
   2   1   5       17.52       47.39      4.62 o 
   3   1   5        8.73        9.19      3.85 o 
   4   1   5      976.70     1050.12     20.26 o 
   5   1   5     9092.82     9534.30    129.34 o 
   6   1   5      225.94      214.63     11.00 o 
   7   1   5      314.58      277.83     11.02 o 
   8   1   5     3213.38     3270.21     80.43 o 
   9   1   5      437.80      427.82     17.60 o 
  10   1   5     1240.53     1253.81     32.52 o 
  11   1   5      145.80      145.65     12.63 o 
  12   1   5      255.10      266.58     15.93 o 
  13   1   5      257.62      238.76     15.79 o 
  14   1   5      278.14      314.87     18.09 o 
  15   1   5       83.29       77.84     12.90 o 
  16   1   5       18.40       29.00     11.45 o 
  17   1   5      496.80      454.47     36.22 o 
  18   1   5       21.01       29.65     16.12 o 
  19   1   5       35.17       -1.28     34.03 o 
  20   1   5       19.99       71.89     42.22 o 
 -20   2   5       12.82       51.33     28.69 o 
 -19   2   5        0.86       -9.75     16.28 o 
 -18   2   5      346.98      335.81     42.86 o 
 -17   2   5        1.66        9.12     15.45 o 
 -16   2   5      132.98      160.31     17.12 o 
 -15   2   5      139.47      152.29     17.52 o 
 -14   2   5        8.18       13.20      9.91 o 
 -13   2   5      181.11      210.28     25.39 o 
 -12   2   5      231.51      205.51     13.94 o 
 -11   2   5       80.43       74.54     10.06 o 
 -10   2   5       18.56       29.69      8.11 o 
  -9   2   5     1977.13     1994.76     39.40 o 
  -8   2   5      552.41      537.10     14.93 o 
  -7   2   5      421.47      396.56     12.48 o 
  -6   2   5     5830.58     6166.30     92.08 o 
  -5   2   5      399.41      410.01     10.34 o 
  -4   2   5      614.07      515.23     14.30 o 
  -3   2   5      455.56      421.97     10.33 o 
  -2   2   5      411.81      316.85      9.59 o 
  -1   2   5       10.53        2.57      4.25 o 
   0   2   5     7966.28     8533.94    124.64 o 
   1   2   5     1455.90     1332.84     24.75 o 
   2   2   5     2527.40     2522.09     41.31 o 
   3   2   5    12934.60    13701.85    182.74 o 
   4   2   5      508.40      545.72     12.25 o 
   5   2   5     1216.43     1143.18     20.52 o 
   6   2   5     1224.24     1117.92     22.66 o 
   7   2   5      459.94      416.12     13.32 o 
   8   2   5        0.03       -4.57      6.10 o 
   9   2   5       51.89       61.22      9.07 o 
  10   2   5     1120.61     1090.24     32.03 o 
  11   2   5      505.25      502.83     19.48 o 
  12   2   5     1528.61     1628.04     41.68 o 
  13   2   5      469.20      508.90     32.61 o 
  14   2   5       75.83       62.38     13.81 o 
  15   2   5      922.75      994.60     38.48 o 
  16   2   5        7.44       20.10     12.39 o 
  17   2   5       12.04        9.17     12.49 o 
  18   2   5       11.20       20.57     15.85 o 
  19   2   5       83.25      133.93     36.64 o 
 -19   3   5       79.36       60.50     19.36 o 
 -18   3   5        4.72        4.69     15.95 o 
 -17   3   5      129.77      122.23     18.48 o 
 -16   3   5        1.23       -1.43     12.63 o 
 -15   3   5      619.92      600.97     26.78 o 
 -14   3   5       28.87       47.48     12.33 o 
 -13   3   5      425.85      418.17     18.80 o 
 -12   3   5      788.59      897.83     25.50 o 
 -11   3   5      196.84      211.53     18.80 o 
 -10   3   5      593.64      602.39     21.25 o 
  -9   3   5     1342.79     1419.49     28.56 o 
  -8   3   5       21.12       11.89      6.05 o 
  -7   3   5       56.85       49.95      6.89 o 
  -6   3   5     1646.30     1607.88     29.67 o 
  -5   3   5     1631.97     1552.37     37.04 o 
  -4   3   5     2019.68     2015.55     32.20 o 
  -3   3   5     3399.65     3174.31     46.92 o 
  -2   3   5     1468.69     1422.97     23.84 o 
  -1   3   5     4528.29     4531.75     69.62 o 
   0   3   5     4206.80     4211.93     65.16 o 
   1   3   5      173.74      170.11     12.12 o 
   2   3   5      122.08       97.19      7.47 o 
   3   3   5       28.48       24.57      5.19 o 
   4   3   5     1313.20     1157.36     22.87 o 
   5   3   5      188.27      177.70      8.85 o 
   6   3   5     2613.54     2549.82     60.85 o 
   7   3   5     2455.36     2459.54     46.53 o 
   8   3   5      793.82      778.14     21.86 o 
   9   3   5     1840.71     1872.92     43.87 o 
  10   3   5      131.72      143.99     13.41 o 
  11   3   5       91.90       78.51     12.28 o 
  12   3   5      178.10      192.52     16.52 o 
  13   3   5      452.68      446.07     22.67 o 
  14   3   5      105.92      118.17     15.55 o 
  15   3   5       92.91      113.84     16.24 o 
  16   3   5      317.58      360.68     28.62 o 
  17   3   5        9.65        2.94     16.02 o 
  18   3   5      125.15      126.86     20.64 o 
  19   3   5        6.32      -22.23     22.23 o 
 -19   4   5       92.55      142.32     28.47 o 
 -18   4   5        5.74      -14.46     16.00 o 
 -17   4   5      157.01      180.19     19.49 o 
 -16   4   5       22.75       42.32     14.36 o 
 -15   4   5       24.15       23.88     13.35 o 
 -14   4   5      399.03      479.12     31.02 o 
 -13   4   5      329.86      331.69     17.75 o 
 -12   4   5       18.61       17.11      9.48 o 
 -11   4   5       35.47       37.35      9.82 o 
 -10   4   5     2252.96     2309.21     49.13 o 
  -9   4   5       85.06       92.00      8.91 o 
  -8   4   5     1391.93     1404.52     28.50 o 
  -7   4   5     1833.70     1901.27     36.42 o 
  -6   4   5       48.46       59.44      7.15 o 
  -5   4   5     4903.33     4808.10     74.09 o 
  -4   4   5      223.33      201.65      8.64 o 
  -3   4   5      121.77      118.04      7.87 o 
  -2   4   5     2384.21     2491.61     41.78 o 
  -1   4   5    11365.76    12136.78    175.80 o 
   0   4   5     1280.71     1253.57     24.55 o 
   1   4   5     2023.66     2039.26     35.46 o 
   2   4   5     8567.48     8999.40    132.48 o 
   3   4   5       79.97       87.50      7.17 o 
   4   4   5     3133.55     3113.62     50.93 o 
   5   4   5      208.91      185.56     10.95 o 
   6   4   5       86.61       81.86      8.98 o 
   7   4   5     1224.15     1192.94     28.17 o 
   8   4   5     1981.05     2055.57     57.22 o 
   9   4   5      605.95      593.58     21.66 o 
  10   4   5       26.00       23.81     10.17 o 
  11   4   5     1661.80     1861.43     45.59 o 
  12   4   5       40.63       59.21     12.85 o 
  13   4   5      596.66      575.30     33.04 o 
  14   4   5      577.43      597.40     27.29 o 
  15   4   5       16.66       13.97     13.03 o 
  16   4   5      268.46      254.70     21.40 o 
  17   4   5        0.20       34.06     20.86 o 
  18   4   5       44.39       61.54     20.31 o 
 -19   5   5       17.12       37.86     37.01 o 
 -18   5   5       13.32       47.85     27.94 o 
 -17   5   5       10.65       11.59     16.01 o 
 -16   5   5        1.08        2.24     14.89 o 
 -15   5   5        3.59       21.54     19.34 o 
 -14   5   5      111.56      106.48     22.30 o 
 -13   5   5       57.25       67.64     15.58 o 
 -12   5   5      433.89      412.53     21.30 o 
 -11   5   5       80.80       81.77     12.60 o 
 -10   5   5     1106.20     1072.15     27.85 o 
  -9   5   5      124.70      131.91     14.88 o 
  -8   5   5        2.71       10.76      7.92 o 
  -7   5   5       13.04       15.03      8.47 o 
  -6   5   5       60.40       52.78      9.15 o 
  -5   5   5       81.93       64.36      9.63 o 
  -4   5   5     1416.07     1456.90     31.24 o 
  -3   5   5      758.04      721.54     28.67 o 
  -2   5   5      402.52      396.71     14.81 o 
  -1   5   5      790.70      791.58     26.06 o 
   0   5   5      318.81      320.04     19.72 o 
   1   5   5      396.43      422.91     20.48 o 
   2   5   5      230.64      189.57     12.31 o 
   3   5   5        2.89        7.87      9.15 o 
   4   5   5     1190.44     1231.06     28.03 o 
   5   5   5      138.55      133.68     11.93 o 
   6   5   5      713.72      701.56     21.77 o 
   7   5   5     1513.15     1540.95     34.27 o 
   8   5   5      239.70      226.12     14.08 o 
   9   5   5      419.19      403.73     21.05 o 
  10   5   5        6.20        0.33      8.85 o 
  11   5   5        5.97        7.40     10.61 o 
  12   5   5       34.80       20.70     11.91 o 
  13   5   5       72.92       57.56     15.37 o 
  14   5   5       38.83       34.94     14.76 o 
  15   5   5      115.56      139.56     19.81 o 
  16   5   5       72.49      134.35     30.72 o 
  17   5   5       23.71       19.15     28.80 o 
 -18   6   5       54.85       46.90     40.20 o 
 -17   6   5       13.59      -12.93     26.37 o 
 -16   6   5       16.73       30.59     21.30 o 
 -15   6   5       30.59       52.75     19.87 o 
 -14   6   5      187.45      141.53     30.38 o 
 -13   6   5       56.24       43.19     18.88 o 
 -12   6   5       17.44       20.12     17.23 o 
 -11   6   5      114.15       81.31     14.23 o 
 -10   6   5      184.98      185.61     15.14 o 
  -9   6   5      698.99      676.13     28.47 o 
  -8   6   5       18.77       13.37      9.51 o 
  -7   6   5        9.02       11.33      9.52 o 
  -6   6   5      525.46      480.59     19.78 o 
  -5   6   5      170.39      152.90     12.60 o 
  -4   6   5      131.56      125.99     10.68 o 
  -3   6   5      111.65      107.27     10.04 o 
  -2   6   5     1306.37     1342.37     30.54 o 
  -1   6   5      119.13       99.38      9.85 o 
   0   6   5      557.62      562.39     18.86 o 
   1   6   5      311.59      295.28     22.40 o 
   2   6   5        6.26       -5.64      7.20 o 
   3   6   5     2557.09     2594.17     49.50 o 
   4   6   5       34.53       30.37      9.36 o 
   5   6   5       49.21       32.06     10.01 o 
   6   6   5       60.07       54.41     11.27 o 
   7   6   5      873.73      900.24     28.49 o 
   8   6   5      146.42      137.58     13.70 o 
   9   6   5       79.42      102.90     13.28 o 
  10   6   5      441.09      431.16     22.23 o 
  11   6   5       39.66       49.86     13.18 o 
  12   6   5      426.80      445.55     32.27 o 
  13   6   5       15.09       -8.96     15.87 o 
  14   6   5        4.81       -7.85     18.93 o 
  15   6   5       70.23       61.29     21.49 o 
  16   6   5       80.46       94.86     43.18 o 
 -16   7   5       19.48      -31.37     31.37 o 
 -15   7   5        9.45       -7.77     22.44 o 
 -14   7   5        8.58       -9.34     35.63 o 
 -13   7   5       31.28       20.64     47.17 o 
 -12   7   5      120.05      137.42     27.77 o 
 -11   7   5      117.89      116.57     16.54 o 
 -10   7   5      164.42      162.75     17.40 o 
  -9   7   5       20.05       26.10     12.60 o 
  -8   7   5      124.43      144.79     16.43 o 
  -7   7   5       13.35       33.27     12.03 o 
  -6   7   5      161.59      138.09     15.69 o 
  -5   7   5        1.89       17.06     13.78 o 
  -4   7   5       30.05       45.59     12.41 o 
  -3   7   5      331.50      362.86     18.78 o 
  -2   7   5       90.66       79.46     11.77 o 
  -1   7   5        1.71        3.18      9.39 o 
   0   7   5      609.96      612.66     23.55 o 
   1   7   5        9.65       -5.27      9.32 o 
   2   7   5      125.86      123.77     13.54 o 
   3   7   5       91.31       92.83     11.80 o 
   4   7   5       25.96       19.59     13.30 o 
   5   7   5       62.39       67.98     13.56 o 
   6   7   5      288.43      279.27     26.99 o 
   7   7   5       56.07       46.87     14.14 o 
   8   7   5        0.91       11.06     13.75 o 
   9   7   5      547.89      543.48     29.58 o 
  10   7   5       33.15       22.03     15.12 o 
  11   7   5       43.07       46.22     16.54 o 
  12   7   5      192.72      192.20     34.21 o 
  13   7   5       14.91        6.86     18.51 o 
  14   7   5       77.63       92.77     24.13 o 
 -13   8   5        2.49       26.48     28.66 o 
 -12   8   5        7.67       14.99     29.72 o 
 -11   8   5        2.40       -7.29     22.60 o 
 -10   8   5        1.87        0.08     21.47 o 
  -9   8   5      259.84      270.18     22.42 o 
  -8   8   5        1.14       -6.59     12.29 o 
  -7   8   5       42.67       67.75     14.81 o 
  -6   8   5      144.48      164.93     17.83 o 
  -5   8   5       33.36       34.01     13.23 o 
  -4   8   5      134.73      116.89     16.54 o 
  -3   8   5        9.73        2.28     10.65 o 
  -2   8   5        2.82        7.38     10.12 o 
  -1   8   5       35.88       51.85     12.51 o 
   0   8   5        2.33        7.16     10.31 o 
   1   8   5       53.95       44.73     11.68 o 
   2   8   5       92.55      109.76     13.82 o 
   3   8   5      475.49      483.59     28.45 o 
   4   8   5       15.35       14.83     13.21 o 
   5   8   5       48.37       29.40     13.97 o 
   6   8   5      108.62      104.14     16.80 o 
   7   8   5        0.20        6.50     13.68 o 
   8   8   5       70.72       87.06     16.76 o 
   9   8   5        8.03       17.03     16.69 o 
  10   8   5       13.16       15.01     14.97 o 
  11   8   5        9.85       27.07     16.62 o 
  12   8   5       74.73       93.37     22.75 o 
  13   8   5       46.39       53.07     32.44 o 
 -11   9   5      138.39      172.12     30.49 o 
 -10   9   5        2.27       10.78     17.57 o 
  -9   9   5        0.61       -3.51     14.45 o 
  -8   9   5       91.51       80.77     17.00 o 
  -7   9   5      120.47      119.97     18.11 o 
  -6   9   5        6.27       -3.14     13.15 o 
  -5   9   5        7.71        7.13     13.98 o 
  -4   9   5     1105.51     1210.78     42.00 o 
  -3   9   5        1.38       -6.36     13.27 o 
  -2   9   5      713.59      738.94     40.82 o 
  -1   9   5      277.50      275.41     21.03 o 
   0   9   5       68.69       52.02     13.40 o 
   1   9   5      599.48      577.56     26.69 o 
   2   9   5       40.01       54.74     16.90 o 
   3   9   5        0.10       -8.63     12.46 o 
   4   9   5       11.28       20.45     13.48 o 
   5   9   5      483.47      569.91     40.52 o 
   6   9   5        8.75       26.58     17.34 o 
   7   9   5      214.75      227.03     22.89 o 
   8   9   5      578.12      609.44     45.52 o 
   9   9   5       25.71       18.54     16.15 o 
  10   9   5      207.42      220.78     23.72 o 
  11   9   5       14.20       26.19     25.12 o 
  12   9   5        1.58       58.87     26.68 o 
  -9  10   5       69.93      117.73     40.84 o 
  -8  10   5       30.26        7.89     27.78 o 
  -7  10   5       69.99       61.23     18.88 o 
  -6  10   5       92.04      165.20     44.83 o 
  -5  10   5       30.44       48.73     17.03 o 
  -4  10   5       28.08       41.16     15.89 o 
  -3  10   5       10.87        2.54     15.46 o 
  -2  10   5        1.91       12.71     16.19 o 
  -1  10   5        1.63       -3.46     13.59 o 
   0  10   5      194.14      202.59     28.60 o 
   1  10   5      104.65      109.01     30.71 o 
   2  10   5       78.57       90.91     16.40 o 
   3  10   5      151.55      198.58     21.19 o 
   4  10   5       59.54       24.73     14.16 o 
   5  10   5       59.82       52.32     15.69 o 
   6  10   5       33.53       15.57     15.02 o 
   7  10   5       12.24       38.27     20.03 o 
   8  10   5        6.66       13.08     29.88 o 
  -3  11   5       42.32       67.64     45.84 o 
  -2  11   5        7.63        7.34     39.56 o 
  -1  11   5       54.89       37.22     41.58 o 
   0  11   5       54.96       92.10     35.10 o 
   1  11   5       37.68       68.91     34.14 o 
   2  11   5       35.69       10.85     28.50 o 
 -19   0   6       99.28      115.63     31.85 o 
 -18   0   6       68.41       39.03     31.43 o 
 -17   0   6      373.18      403.72     40.54 o 
 -16   0   6      262.21      219.30     23.97 o 
 -15   0   6        4.70        4.28     14.67 o 
 -14   0   6      750.30      845.79     53.62 o 
 -13   0   6        2.32        1.28     12.40 o 
 -12   0   6       39.73       41.58     13.40 o 
 -11   0   6      205.21      220.99     23.36 o 
 -10   0   6     1278.29     1320.15     54.48 o 
  -9   0   6      104.52      107.98     14.14 o 
  -8   0   6      574.83      512.09     25.82 o 
  -7   0   6     3237.56     3384.01     83.28 o 
  -6   0   6      253.91      307.00     17.16 o 
  -5   0   6     8782.42     8850.74    169.92 o 
  -4   0   6      918.59      929.93     24.50 o 
  -3   0   6     2557.68     2654.39     81.33 o 
  -2   0   6     5650.38     5906.63    132.55 o 
  -1   0   6       24.81       38.85      6.09 o 
   0   0   6     1113.44     1206.73     29.24 o 
   1   0   6       31.75       39.53      6.29 o 
   2   0   6    14627.31    16476.80    309.67 o 
   3   0   6      549.09      573.94     26.57 o 
   4   0   6     7276.32     7610.02    147.86 o 
   5   0   6     6184.97     6261.87    123.74 o 
   6   0   6       13.88       15.60      7.09 o 
   7   0   6     6392.55     6458.03    150.09 o 
   8   0   6        1.67        3.72     12.21 o 
   9   0   6      105.81       95.31     15.42 o 
  10   0   6      806.84      747.61     32.46 o 
  11   0   6       42.75       70.11     20.54 o 
  12   0   6      534.20      493.11     29.33 o 
  13   0   6     1653.59     1713.52     71.16 o 
  14   0   6     1373.20     1395.64     64.91 o 
  15   0   6        2.37       -2.98     18.59 o 
  16   0   6      636.56      674.73     48.22 o 
  17   0   6       80.47      108.35     26.74 o 
  18   0   6        0.77       -8.07     32.76 o 
  19   0   6       53.98       34.03     30.20 o 
 -19   1   6       90.92      108.04     21.98 o 
 -18   1   6       26.82       15.89     16.30 o 
 -17   1   6       14.67       38.51     16.79 o 
 -16   1   6      160.13      149.00     17.18 o 
 -15   1   6       26.45       19.02     10.67 o 
 -14   1   6        0.80       -4.81      9.16 o 
 -13   1   6       17.87       20.56      9.53 o 
 -12   1   6      762.17      774.35     23.85 o 
 -11   1   6      332.76      312.45     15.71 o 
 -10   1   6     1258.25     1203.24     28.54 o 
  -9   1   6     1777.34     1859.51     37.78 o 
  -8   1   6      336.99      362.29     15.55 o 
  -7   1   6      648.11      601.65     17.31 o 
  -6   1   6      155.01      172.69      9.82 o 
  -5   1   6      240.02      226.62      9.45 o 
  -4   1   6      488.08      502.34     11.78 o 
  -3   1   6     2482.33     2399.89     36.47 o 
  -2   1   6     2844.57     2895.54     45.51 o 
  -1   1   6     2558.67     2505.47     37.67 o 
   0   1   6     2529.93     2288.37     38.08 o 
   1   1   6     2074.50     2052.74     31.95 o 
   2   1   6     1865.12     1868.31     29.65 o 
   3   1   6      114.30      164.29      7.11 o 
   4   1   6      101.95       98.54      9.13 o 
   5   1   6        7.86        5.06      4.42 o 
   6   1   6     1848.20     1833.52     33.08 o 
   7   1   6     1877.81     1918.28     34.96 o 
   8   1   6     1159.03     1086.52     29.42 o 
   9   1   6     2800.19     2753.83     58.00 o 
  10   1   6      775.89      789.19     26.28 o 
  11   1   6      106.20      110.64     13.44 o 
  12   1   6      528.90      569.33     28.42 o 
  13   1   6       38.68       47.70     12.24 o 
  14   1   6        3.69       -7.31     12.98 o 
  15   1   6       18.81       45.03     13.19 o 
  16   1   6      237.23      229.41     19.62 o 
  17   1   6        0.83      -11.55     12.20 o 
  18   1   6      103.87      126.70     19.80 o 
  19   1   6      101.16      117.62     36.48 o 
 -19   2   6        7.35       11.37     18.49 o 
 -18   2   6       78.57       49.52     18.90 o 
 -17   2   6       25.22       32.55     13.91 o 
 -16   2   6       75.17       41.21     16.07 o 
 -15   2   6      155.57      165.53     17.20 o 
 -14   2   6       28.67       10.03     10.47 o 
 -13   2   6      575.34      575.14     23.44 o 
 -12   2   6        3.59        9.26      9.58 o 
 -11   2   6       55.51       42.65     11.32 o 
 -10   2   6      465.50      414.64     21.64 o 
  -9   2   6      759.89      746.35     31.27 o 
  -8   2   6      263.01      243.67     13.97 o 
  -7   2   6       40.64       39.46      6.32 o 
  -6   2   6     4025.26     4070.53     63.84 o 
  -5   2   6       15.20       17.70      5.21 o 
  -4   2   6     3659.46     3846.30     55.93 o 
  -3   2   6     1312.34     1221.90     27.31 o 
  -2   2   6      132.09      113.57      8.07 o 
  -1   2   6      601.51      478.73     16.48 o 
   0   2   6       17.13       27.09      5.46 o 
   1   2   6     1408.56     1295.81     25.04 o 
   2   2   6      260.60      242.40     12.55 o 
   3   2   6     3517.60     3448.38     55.37 o 
   4   2   6      208.90      195.10      9.58 o 
   5   2   6      956.80      960.62     20.90 o 
   6   2   6     2329.70     2361.82     45.00 o 
   7   2   6       79.77       53.29      8.97 o 
   8   2   6     2006.32     2033.67     45.99 o 
   9   2   6      454.90      449.50     20.14 o 
  10   2   6      984.20      984.72     29.77 o 
  11   2   6       45.03       38.10     11.45 o 
  12   2   6      409.09      429.76     22.15 o 
  13   2   6       81.47      103.31     17.37 o 
  14   2   6       44.59       44.84     12.93 o 
  15   2   6      333.42      390.37     23.62 o 
  16   2   6       14.47        6.55     13.29 o 
  17   2   6       37.06       29.00     14.41 o 
  18   2   6       35.71       30.42     15.55 o 
  19   2   6       16.69       53.28     40.94 o 
 -19   3   6        1.16      -13.32     22.03 o 
 -18   3   6       10.28       27.69     25.74 o 
 -17   3   6       95.49       82.37     16.39 o 
 -16   3   6       84.81       93.86     15.81 o 
 -15   3   6       58.84       77.84     14.31 o 
 -14   3   6       16.82       27.38     10.89 o 
 -13   3   6       45.32       41.19     10.39 o 
 -12   3   6      199.88      211.26     14.66 o 
 -11   3   6      260.20      242.83     21.59 o 
 -10   3   6       87.94       76.78     12.02 o 
  -9   3   6       45.41       40.24      8.59 o 
  -8   3   6     1284.79     1218.63     31.52 o 
  -7   3   6      615.18      598.65     20.21 o 
  -6   3   6       33.62       31.95      6.40 o 
  -5   3   6       36.65       44.37      9.90 o 
  -4   3   6     1897.73     1865.43     33.43 o 
  -3   3   6     2047.79     2162.08     37.67 o 
  -2   3   6      672.79      642.55     16.42 o 
  -1   3   6      734.68      757.63     17.83 o 
   0   3   6     2990.53     3008.49     49.49 o 
   1   3   6     2357.96     2393.11     40.91 o 
   2   3   6      247.63      224.49     10.37 o 
   3   3   6       30.42       15.02      5.66 o 
   4   3   6      246.58      216.78     11.50 o 
   5   3   6     2079.71     2002.01     51.21 o 
   6   3   6      168.00      201.99     12.53 o 
   7   3   6      101.46      109.76     10.20 o 
   8   3   6      222.48      227.27     13.41 o 
   9   3   6        9.13        1.43      9.34 o 
  10   3   6      162.98      186.36     16.59 o 
  11   3   6       41.13       47.39     11.88 o 
  12   3   6      165.24      144.93     15.42 o 
  13   3   6      123.98      137.49     16.34 o 
  14   3   6      242.66      216.98     19.22 o 
  15   3   6        6.35       11.23     13.20 o 
  16   3   6       23.23        1.18     15.54 o 
  17   3   6      388.12      379.09     24.86 o 
  18   3   6       14.67       -3.13     18.17 o 
 -19   4   6        0.62      -19.62     28.55 o 
 -18   4   6        0.40       -2.84     14.70 o 
 -17   4   6        0.16        1.96     14.21 o 
 -16   4   6       11.13       22.42     15.48 o 
 -15   4   6       38.01       46.24     14.37 o 
 -14   4   6        1.99       -1.94     11.65 o 
 -13   4   6       39.89       65.87     14.15 o 
 -12   4   6        8.01        2.79      9.58 o 
 -11   4   6       19.89       11.02      8.95 o 
 -10   4   6       17.40       36.47     10.32 o 
  -9   4   6        0.42       14.27      9.05 o 
  -8   4   6      104.36      113.84     11.48 o 
  -7   4   6        1.18       -3.93      7.06 o 
  -6   4   6      176.16      178.90     11.22 o 
  -5   4   6        8.90        8.31      6.37 o 
  -4   4   6      657.38      625.59     16.53 o 
  -3   4   6       48.07       44.14      8.69 o 
  -2   4   6       38.79       30.55      6.47 o 
  -1   4   6       44.41       34.12      6.63 o 
   0   4   6       94.64       99.73      8.07 o 
   1   4   6       38.12       24.19      6.06 o 
   2   4   6        0.05       -4.96      6.87 o 
   3   4   6      145.25      140.14      9.14 o 
   4   4   6       24.68       21.94      6.44 o 
   5   4   6      159.72      138.94     10.61 o 
   6   4   6        3.81       -7.13      7.13 o 
   7   4   6      471.57      397.29     16.59 o 
   8   4   6      142.44      121.54     11.77 o 
   9   4   6       27.52       22.70      9.02 o 
  10   4   6       47.35       46.79     11.63 o 
  11   4   6        5.19       -9.60     10.08 o 
  12   4   6        9.29       16.21     11.81 o 
  13   4   6       54.28       35.91     13.09 o 
  14   4   6        1.43        0.66     12.24 o 
  15   4   6       51.59       53.45     15.29 o 
  16   4   6        0.26       13.59     14.64 o 
  17   4   6       41.41       32.92     18.32 o 
 -18   5   6        0.29      -12.74     23.25 o 
 -17   5   6      154.66      182.32     26.28 o 
 -16   5   6      114.33      114.35     21.96 o 
 -15   5   6        9.59        8.13     15.90 o 
 -14   5   6       16.71       22.17     17.00 o 
 -13   5   6      236.51      241.96     20.68 o 
 -12   5   6      151.27      117.41     16.32 o 
 -11   5   6      290.11      335.08     21.86 o 
 -10   5   6      249.77      249.21     18.89 o 
  -9   5   6        4.27        3.99      9.31 o 
  -8   5   6     1762.85     1846.89     43.17 o 
  -7   5   6       20.46       20.50      9.19 o 
  -6   5   6       21.07       12.98      8.98 o 
  -5   5   6       75.94       74.93     10.27 o 
  -4   5   6     1015.83     1030.34     27.90 o 
  -3   5   6      112.49      111.31      9.89 o 
  -2   5   6      727.80      732.03     20.58 o 
  -1   5   6      644.46      573.47     24.06 o 
   0   5   6      182.72      171.66     11.52 o 
   1   5   6     4299.84     4194.93     73.19 o 
   2   5   6      152.13      120.30     11.33 o 
   3   5   6      858.29      858.16     22.82 o 
   4   5   6     1273.45     1263.10     33.15 o 
   5   5   6     1198.34     1246.64     32.94 o 
   6   5   6      430.37      393.32     19.06 o 
   7   5   6        8.65        5.12      9.54 o 
   8   5   6      909.64      877.54     28.32 o 
   9   5   6       98.93      119.62     14.05 o 
  10   5   6     1304.95     1356.35     65.11 o 
  11   5   6      374.12      375.93     24.69 o 
  12   5   6       11.20       14.56     15.09 o 
  13   5   6      537.28      540.83     30.18 o 
  14   5   6        0.00        4.69     22.81 o 
  15   5   6        6.78      -17.82     17.82 o 
  16   5   6       38.77        9.41     16.58 o 
  17   5   6       69.60       23.29     44.45 o 
 -17   6   6        4.37       -9.02     25.56 o 
 -16   6   6      169.33      189.38     26.12 o 
 -15   6   6       77.02       85.09     27.40 o 
 -14   6   6       74.93       76.25     19.12 o 
 -13   6   6      426.57      395.42     41.89 o 
 -12   6   6        5.45       -6.18     12.30 o 
 -11   6   6       42.17       13.33     12.21 o 
 -10   6   6       32.43       32.64     12.90 o 
  -9   6   6      263.10      275.82     17.43 o 
  -8   6   6       50.47       51.40     10.85 o 
  -7   6   6      559.73      506.16     21.41 o 
  -6   6   6      596.53      687.88     27.94 o 
  -5   6   6      359.67      345.53     30.27 o 
  -4   6   6     1297.19     1324.21     34.35 o 
  -3   6   6     1123.80     1061.84     26.75 o 
  -2   6   6      154.87      156.19     11.95 o 
  -1   6   6      420.85      416.48     17.56 o 
   0   6   6       45.95       41.63     10.80 o 
   1   6   6     1141.75     1190.98     29.05 o 
   2   6   6      618.49      629.16     20.62 o 
   3   6   6      622.92      674.23     26.73 o 
   4   6   6     1626.13     1727.75     48.38 o 
   5   6   6      710.75      697.95     25.09 o 
   6   6   6      602.51      582.52     29.82 o 
   7   6   6       32.25       37.15     11.11 o 
   8   6   6      360.07      334.03     19.65 o 
   9   6   6       26.97       18.75     11.07 o 
  10   6   6       45.09       10.25     11.84 o 
  11   6   6        0.96       -1.93     12.88 o 
  12   6   6      255.90      260.70     22.50 o 
  13   6   6       92.70       72.12     22.59 o 
  14   6   6       69.54       50.98     32.80 o 
  15   6   6      240.01      265.84     30.31 o 
 -15   7   6       18.84      -33.07     33.07 o 
 -14   7   6       59.19       91.82     56.47 o 
 -13   7   6        2.80      -26.43     26.43 o 
 -12   7   6      226.20      235.64     31.41 o 
 -11   7   6        8.49        9.68     15.39 o 
 -10   7   6      148.09      210.04     38.29 o 
  -9   7   6      162.02      173.97     18.31 o 
  -8   7   6        0.98       -6.63     17.38 o 
  -7   7   6      644.86      624.05     28.79 o 
  -6   7   6       47.25       38.00     12.35 o 
  -5   7   6       26.77       46.05     14.18 o 
  -4   7   6       83.02       55.58     13.26 o 
  -3   7   6      432.46      485.04     24.82 o 
  -2   7   6      386.59      404.67     20.39 o 
  -1   7   6      116.33      140.73     14.42 o 
   0   7   6     1415.92     1444.48     38.22 o 
   1   7   6       66.76       45.88     11.54 o 
   2   7   6       36.58       31.68     10.94 o 
   3   7   6      583.03      575.74     27.55 o 
   4   7   6       28.65        9.66     11.77 o 
   5   7   6      268.52      286.74     34.81 o 
   6   7   6       97.97      135.94     17.57 o 
   7   7   6      302.11      303.14     23.24 o 
   8   7   6       85.87      109.69     17.43 o 
   9   7   6      840.45      908.72     37.89 o 
  10   7   6       80.86       80.68     18.74 o 
  11   7   6      164.78      118.11     21.69 o 
  12   7   6      134.01      168.07     25.34 o 
  13   7   6        1.41       -8.95     18.91 o 
  14   7   6       35.30       27.33     31.80 o 
  15   7   6        0.92       -6.59     32.86 o 
 -12   8   6       16.10      -41.80     41.80 o 
 -11   8   6       59.46       54.01     25.01 o 
 -10   8   6      101.11      117.75     17.85 o 
  -9   8   6       30.85       40.00     15.89 o 
  -8   8   6      189.10      183.44     19.32 o 
  -7   8   6      386.87      336.10     23.48 o 
  -6   8   6       46.83       21.03     13.42 o 
  -5   8   6      736.30      736.93     31.70 o 
  -4   8   6       81.15       74.30     19.06 o 
  -3   8   6       11.23        6.93     12.35 o 
  -2   8   6      370.11      383.33     24.07 o 
  -1   8   6      313.88      304.86     19.57 o 
   0   8   6       81.49       84.83     13.73 o 
   1   8   6       97.76       97.62     14.40 o 
   2   8   6      804.51      840.92     40.49 o 
   3   8   6        1.82       17.69     12.11 o 
   4   8   6      599.39      710.46     61.63 o 
   5   8   6      533.95      618.42     30.97 o 
   6   8   6        5.26       -5.54     13.95 o 
   7   8   6      449.62      468.03     29.01 o 
   8   8   6       14.08       10.44     15.31 o 
   9   8   6       58.09       63.74     17.51 o 
  10   8   6        9.03       31.30     16.95 o 
  11   8   6      156.57      145.74     24.36 o 
  12   8   6        7.24      -16.17     29.14 o 
 -10   9   6       48.81       76.68     18.65 o 
  -9   9   6        4.73        7.51     15.10 o 
  -8   9   6        3.91        5.89     14.38 o 
  -7   9   6        0.74       -8.18     14.10 o 
  -6   9   6        1.07        1.08     18.00 o 
  -5   9   6        1.27       -2.33     13.87 o 
  -4   9   6        0.86      -12.03     14.14 o 
  -3   9   6      179.44      135.35     18.12 o 
  -2   9   6       19.64       13.03     14.84 o 
  -1   9   6        3.93        4.57     11.85 o 
   0   9   6       83.37       73.43     15.98 o 
   1   9   6       83.38      125.73     23.65 o 
   2   9   6        2.90       28.04     14.25 o 
   3   9   6        7.48       -0.16     13.30 o 
   4   9   6        3.78       18.48     13.87 o 
   5   9   6      112.81      117.16     18.45 o 
   6   9   6       43.13       56.56     22.37 o 
   7   9   6        5.59       17.96     16.50 o 
   8   9   6       62.49       90.53     19.00 o 
   9   9   6       22.71        9.97     29.91 o 
  10   9   6       21.88       53.53     33.55 o 
  11   9   6        1.49      -38.39     38.39 o 
  -9  10   6       96.93      109.33     40.09 o 
  -8  10   6        1.97      -18.23     22.83 o 
  -7  10   6       34.41       52.11     25.15 o 
  -6  10   6       70.92       78.82     24.91 o 
  -5  10   6       34.37       37.09     17.80 o 
  -4  10   6        4.43      -15.67     15.67 o 
  -3  10   6       98.72      103.34     19.84 o 
  -2  10   6      176.95      175.41     22.36 o 
  -1  10   6       39.65       31.31     16.26 o 
   0  10   6       48.44       71.74     15.93 o 
   1  10   6       10.00        9.74     18.34 o 
   2  10   6        0.16       19.81     14.42 o 
   3  10   6      125.82      117.77     19.91 o 
   4  10   6       17.07       21.83     16.36 o 
   5  10   6        0.31        3.67     19.01 o 
  -1  11   6       16.89       43.39     40.84 o 
   1  11   6        8.53      -24.46     27.54 o 
 -19   1   7        1.18       18.28     21.06 o 
 -18   1   7        0.51       11.65     16.45 o 
 -17   1   7      156.44      166.92     18.67 o 
 -16   1   7      123.85      136.93     15.32 o 
 -15   1   7      268.56      308.24     24.53 o 
 -14   1   7       14.96        7.08     10.22 o 
 -13   1   7       31.11       41.65     10.67 o 
 -12   1   7      252.68      243.75     15.41 o 
 -11   1   7        8.84       18.12      8.98 o 
 -10   1   7      265.89      274.55     14.85 o 
  -9   1   7      214.40      186.23     12.37 o 
  -8   1   7     3395.68     3549.96     63.06 o 
  -7   1   7       94.81       90.50      9.12 o 
  -6   1   7      256.42      257.30     11.83 o 
  -5   1   7      954.56      937.48     20.13 o 
  -4   1   7       76.09       60.57      5.53 o 
  -3   1   7     1818.09     1742.91     31.32 o 
  -2   1   7      129.68      108.46      8.52 o 
  -1   1   7     3702.49     3842.24     60.80 o 
   0   1   7      414.10      428.53     13.49 o 
   1   1   7     2708.26     2668.59     44.68 o 
   2   1   7       67.28       62.27      6.51 o 
   3   1   7       33.20       29.05      5.88 o 
   4   1   7     3201.54     3209.66     52.74 o 
   5   1   7      762.99      766.73     19.94 o 
   6   1   7     1153.27     1052.52     25.22 o 
   7   1   7      839.06      857.12     26.42 o 
   8   1   7      595.04      581.71     22.08 o 
   9   1   7      200.02      172.85     14.61 o 
  10   1   7     1818.96     1850.82     44.95 o 
  11   1   7      518.86      489.36     29.00 o 
  12   1   7       53.58       30.62     13.13 o 
  13   1   7      413.85      458.06     27.11 o 
  14   1   7       29.89       37.30     14.83 o 
  15   1   7       54.75       47.66     15.80 o 
  16   1   7      119.23      123.37     18.99 o 
  17   1   7       53.47       37.30     15.97 o 
  18   1   7        0.73       23.48     21.02 o 
 -19   2   7       37.76       91.57     36.16 o 
 -18   2   7       34.30       23.85     18.14 o 
 -17   2   7        0.25      -14.47     14.47 o 
 -16   2   7        5.86        1.47     18.22 o 
 -15   2   7      407.20      421.88     21.31 o 
 -14   2   7       19.29       25.80     11.54 o 
 -13   2   7      372.63      349.19     18.52 o 
 -12   2   7      113.79      107.69     12.27 o 
 -11   2   7       40.41       66.04     10.29 o 
 -10   2   7      737.11      760.40     22.98 o 
  -9   2   7       72.89       70.41      9.66 o 
  -8   2   7      142.13      137.90     12.48 o 
  -7   2   7       64.75       50.56      9.32 o 
  -6   2   7     1508.63     1491.43     31.75 o 
  -5   2   7        7.03        9.09      6.21 o 
  -4   2   7     1037.62     1025.29     24.08 o 
  -3   2   7     2068.68     2022.91     35.79 o 
  -2   2   7      348.32      328.58     12.72 o 
  -1   2   7     3103.04     3258.05     58.57 o 
   0   2   7      102.44       85.17      7.61 o 
   1   2   7       39.05       36.41      7.43 o 
   2   2   7     1110.73     1085.81     25.18 o 
   3   2   7     1061.32     1051.03     24.99 o 
   4   2   7      442.80      452.75     14.56 o 
   5   2   7      265.11      249.89     12.70 o 
   6   2   7     1264.85     1255.76     44.36 o 
   7   2   7      131.11       99.86     10.11 o 
   8   2   7      117.45      129.86     13.01 o 
   9   2   7     1044.08     1014.06     30.55 o 
  10   2   7       59.45       55.75     14.64 o 
  11   2   7      187.94      186.47     15.54 o 
  12   2   7       13.54        1.35     10.82 o 
  13   2   7        0.82       12.45     12.93 o 
  14   2   7      157.32      114.67     16.29 o 
  15   2   7      603.03      679.25     67.66 o 
  16   2   7       39.12       35.49     16.50 o 
  17   2   7        8.99       31.46     15.80 o 
  18   2   7       97.32      103.16     37.43 o 
 -18   3   7       83.17       82.50     19.69 o 
 -17   3   7       17.07       20.56     15.68 o 
 -16   3   7      168.15      183.39     21.66 o 
 -15   3   7        7.81       30.38     14.90 o 
 -14   3   7      108.80      139.98     18.15 o 
 -13   3   7        9.68       -6.52     10.42 o 
 -12   3   7       34.36       31.13     13.46 o 
 -11   3   7       96.77       93.12     13.12 o 
 -10   3   7      295.15      239.89     16.21 o 
  -9   3   7      838.98      838.66     26.53 o 
  -8   3   7       66.42       68.72     10.89 o 
  -7   3   7     3001.66     3150.32     64.02 o 
  -6   3   7      294.14      300.47     13.74 o 
  -5   3   7      241.37      240.03     12.45 o 
  -4   3   7      191.26      170.98     10.70 o 
  -3   3   7      240.04      190.44     12.61 o 
  -2   3   7       83.69       74.76      7.71 o 
  -1   3   7       23.18       32.92      6.61 o 
   0   3   7     2511.86     2460.14     42.88 o 
   1   3   7      406.23      358.76     13.74 o 
   2   3   7     2437.04     2317.92     48.25 o 
   3   3   7     3507.77     3443.76     56.94 o 
   4   3   7      847.27      843.11     22.95 o 
   5   3   7     1364.15     1278.34     29.49 o 
   6   3   7      204.06      182.88     13.18 o 
   7   3   7      323.58      293.34     14.84 o 
   8   3   7       78.78       84.71     12.07 o 
   9   3   7      414.10      438.54     26.56 o 
  10   3   7      331.47      333.16     19.49 o 
  11   3   7      236.81      234.64     17.97 o 
  12   3   7      965.43     1052.03     39.10 o 
  13   3   7       82.25       85.81     15.32 o 
  14   3   7      316.02      372.11     26.34 o 
  15   3   7       58.57       57.83     14.48 o 
  16   3   7        3.64       10.00     18.93 o 
  17   3   7       48.35       84.99     18.27 o 
 -18   4   7       10.42       48.58     28.31 o 
 -17   4   7       13.52       -2.39     24.59 o 
 -16   4   7       10.78       -8.13     14.35 o 
 -15   4   7       14.47       27.29     15.80 o 
 -14   4   7      610.34      677.17     28.40 o 
 -13   4   7       17.86       34.74     11.92 o 
 -12   4   7      318.60      387.69     21.09 o 
 -11   4   7     1481.55     1618.46     41.23 o 
 -10   4   7      319.43      300.80     17.95 o 
  -9   4   7      324.15      370.85     24.04 o 
  -8   4   7      161.30      159.17     14.92 o 
  -7   4   7      244.78      242.56     13.77 o 
  -6   4   7      257.79      248.61     13.38 o 
  -5   4   7     1776.22     1853.90     38.34 o 
  -4   4   7      928.65      938.31     24.33 o 
  -3   4   7      385.41      330.90     21.31 o 
  -2   4   7     5742.86     5893.58     91.52 o 
  -1   4   7      175.80      163.78     10.51 o 
   0   4   7     1274.81     1189.88     33.07 o 
   1   4   7     1002.28      898.86     21.41 o 
   2   4   7     1011.71      982.91     25.10 o 
   3   4   7      217.54      219.18     12.99 o 
   4   4   7     1068.50     1086.89     26.98 o 
   5   4   7      304.10      317.32     15.30 o 
   6   4   7      119.08      145.99     11.97 o 
   7   4   7     3891.68     3997.48     72.75 o 
   8   4   7       96.56      111.10     11.96 o 
   9   4   7       25.14        9.49     10.15 o 
  10   4   7     1251.26     1352.01     42.31 o 
  11   4   7       52.31       43.27     12.49 o 
  12   4   7       43.76       38.03     12.78 o 
  13   4   7        2.26        7.91     12.67 o 
  14   4   7      503.46      584.28     53.49 o 
  15   4   7        2.38       11.94     13.50 o 
  16   4   7      120.65      136.31     25.71 o 
  17   4   7       47.80       62.04     25.56 o 
 -17   5   7       15.11       -0.86     34.14 o 
 -16   5   7       14.67       14.97     16.71 o 
 -15   5   7        1.78       13.89     16.01 o 
 -14   5   7       13.40       20.24     16.82 o 
 -13   5   7        8.54       29.18     13.78 o 
 -12   5   7        0.27        3.95     13.46 o 
 -11   5   7        1.01       -6.22     11.13 o 
 -10   5   7      308.99      273.73     20.39 o 
  -9   5   7       34.29       40.20     19.20 o 
  -8   5   7      235.30      217.06     15.12 o 
  -7   5   7      157.33      157.79     13.83 o 
  -6   5   7      160.23      150.80     14.86 o 
  -5   5   7       27.62       19.08      8.93 o 
  -4   5   7       40.56       31.55      9.38 o 
  -3   5   7      648.24      678.19     24.07 o 
  -2   5   7      159.17      156.03     12.65 o 
  -1   5   7      346.46      306.11     15.16 o 
   0   5   7      739.17      710.61     21.69 o 
   1   5   7      555.45      567.96     19.46 o 
   2   5   7      152.88      164.75     15.57 o 
   3   5   7      486.18      491.32     20.62 o 
   4   5   7       11.43       10.93     17.73 o 
   5   5   7       87.51       73.41     11.86 o 
   6   5   7      121.55       92.76     12.29 o 
   7   5   7       55.04       78.89     12.11 o 
   8   5   7      120.63      117.06     13.96 o 
   9   5   7      296.83      288.77     21.91 o 
  10   5   7      118.72      146.40     17.71 o 
  11   5   7      491.56      525.55     28.86 o 
  12   5   7       73.17       99.63     17.68 o 
  13   5   7       48.83       58.91     20.65 o 
  14   5   7       37.60       26.33     15.74 o 
  15   5   7        1.02        3.09     16.64 o 
  16   5   7        5.85       13.29     25.28 o 
 -16   6   7        1.03       16.70     31.48 o 
 -15   6   7      129.24      120.54     43.86 o 
 -14   6   7        2.22      -14.71     14.71 o 
 -13   6   7       19.95       17.40     14.08 o 
 -12   6   7        2.54       16.16     13.25 o 
 -11   6   7        3.05       -5.85     11.90 o 
 -10   6   7      381.13      364.36     24.81 o 
  -9   6   7       14.68       24.02     14.26 o 
  -8   6   7        5.19        8.87     10.08 o 
  -7   6   7       25.29       21.33     10.72 o 
  -6   6   7      591.86      560.88     23.02 o 
  -5   6   7       86.23       85.16     11.87 o 
  -4   6   7      160.89      144.32     14.78 o 
  -3   6   7      479.52      458.47     20.33 o 
  -2   6   7      215.45      208.48     14.00 o 
  -1   6   7      518.32      490.18     22.88 o 
   0   6   7       57.19       41.92     12.36 o 
   1   6   7       68.55       65.83     10.14 o 
   2   6   7      762.74      773.37     23.89 o 
   3   6   7      656.61      655.26     24.58 o 
   4   6   7       56.04       55.05     11.40 o 
   5   6   7        3.69        4.21      9.70 o 
   6   6   7      566.37      583.34     31.00 o 
   7   6   7       71.10       63.77     12.00 o 
   8   6   7       87.53      110.78     19.16 o 
   9   6   7       15.08       27.74     14.54 o 
  10   6   7      103.04       99.76     16.83 o 
  11   6   7       53.34       28.42     14.53 o 
  12   6   7      120.31      140.09     19.45 o 
  13   6   7        1.79       28.85     16.20 o 
  14   6   7        6.95      -22.27     36.80 o 
 -13   7   7       13.89       16.53     23.18 o 
 -12   7   7       73.21       90.33     19.05 o 
 -11   7   7       97.29       89.39     19.26 o 
 -10   7   7        7.51        0.93     14.65 o 
  -9   7   7       48.79       62.42     17.74 o 
  -8   7   7       14.15       38.03     13.54 o 
  -7   7   7       99.41       96.73     17.48 o 
  -6   7   7      140.89      134.77     16.96 o 
  -5   7   7        0.08       18.79     12.35 o 
  -4   7   7      181.06      203.12     19.46 o 
  -3   7   7      121.13       98.05     15.17 o 
  -2   7   7       87.04       74.28     14.81 o 
  -1   7   7       48.07       64.68     12.34 o 
   0   7   7        2.03       29.80     11.25 o 
   1   7   7       68.23       62.93     22.03 o 
   2   7   7       15.99       12.40     12.12 o 
   3   7   7        9.58        4.56     12.06 o 
   4   7   7       28.76       55.71     14.85 o 
   5   7   7      556.90      570.15     45.33 o 
   6   7   7       24.91       16.94     13.63 o 
   7   7   7        2.59      -11.94     14.84 o 
   8   7   7      377.43      342.16     25.54 o 
   9   7   7       60.54       54.43     16.28 o 
  10   7   7       60.03       92.08     20.89 o 
  11   7   7       54.53       54.83     19.02 o 
  12   7   7       53.90       21.54     19.78 o 
  13   7   7        4.95       12.97     31.16 o 
 -11   8   7        8.80        9.77     21.55 o 
 -10   8   7       41.98       58.33     18.83 o 
  -9   8   7        0.83       11.02     14.39 o 
  -8   8   7        0.88        0.61     13.67 o 
  -7   8   7       17.72       23.08     14.14 o 
  -6   8   7       22.57        8.50     13.41 o 
  -5   8   7        6.51        9.16     12.84 o 
  -4   8   7       30.64       19.20     14.20 o 
  -3   8   7       73.53       60.49     15.15 o 
  -2   8   7       90.65      108.17     22.10 o 
  -1   8   7       55.71       62.80     15.45 o 
   0   8   7      129.43      144.42     27.05 o 
   1   8   7       97.21       84.24     16.35 o 
   2   8   7       56.10       91.45     19.70 o 
   3   8   7      129.69      168.85     19.74 o 
   4   8   7       19.02       12.99     16.82 o 
   5   8   7        3.13       -3.96     13.62 o 
   6   8   7      229.89      217.92     22.36 o 
   7   8   7       19.19       37.88     15.39 o 
   8   8   7       62.43       75.38     28.44 o 
   9   8   7       93.16       63.71     18.50 o 
  10   8   7        8.52        3.17     15.88 o 
 -10   9   7       55.18       36.05     38.82 o 
  -9   9   7       14.48       30.47     22.50 o 
  -8   9   7      249.11      259.66     24.75 o 
  -7   9   7        0.60        3.12     14.92 o 
  -6   9   7       36.81       19.49     14.88 o 
  -5   9   7      245.78      240.63     22.87 o 
  -4   9   7       81.55       82.53     16.91 o 
  -3   9   7      274.14      258.56     23.13 o 
  -2   9   7        6.73        5.68     14.94 o 
  -1   9   7      118.69      123.74     18.50 o 
   0   9   7       48.81       31.89     17.41 o 
   1   9   7      287.67      319.86     24.77 o 
   2   9   7       80.53       82.39     17.10 o 
   3   9   7       39.75       50.48     16.36 o 
   4   9   7      306.93      340.83     26.55 o 
   5   9   7        4.53       10.36     14.41 o 
   6   9   7      112.43      117.87     20.23 o 
   7   9   7       43.08       55.98     18.93 o 
   8   9   7       31.11      126.45     44.35 o 
   9   9   7       13.84       41.48     40.84 o 
  -4  10   7       27.24       62.76     29.10 o 
  -3  10   7       67.09       98.32     29.79 o 
  -2  10   7       87.34      117.57     30.47 o 
  -1  10   7       71.65       59.17     26.34 o 
   0  10   7        0.82       -0.53     31.27 o 
   1  10   7        3.22      -22.97     22.97 o 
   2  10   7        0.75      -27.12     27.12 o 
   3  10   7       52.67       70.08     33.93 o 
   4  10   7       15.75      148.46     44.99 o 
 -19   0   8        2.08       68.49     36.90 o 
 -18   0   8      202.88      163.67     43.50 o 
 -17   0   8        1.15      -12.59     17.91 o 
 -16   0   8        0.31        8.61     17.13 o 
 -15   0   8       64.70       39.23     17.90 o 
 -14   0   8      113.80      116.90     19.72 o 
 -13   0   8       66.06       44.33     15.82 o 
 -12   0   8      325.97      337.84     25.28 o 
 -11   0   8      729.87      721.71     33.81 o 
 -10   0   8       12.97        7.54     12.11 o 
  -9   0   8      849.54      919.63     35.37 o 
  -8   0   8     1235.56     1232.84     41.44 o 
  -7   0   8       35.84       44.98     11.33 o 
  -6   0   8     3468.05     3591.32     89.67 o 
  -5   0   8     2430.42     2357.97     80.98 o 
  -4   0   8     1427.51     1335.99     72.16 o 
  -3   0   8      416.18      417.71     25.25 o 
  -2   0   8     3271.30     3151.07    105.60 o 
  -1   0   8       72.14       56.06     10.90 o 
   0   0   8      810.32      749.88     29.08 o 
   1   0   8     6206.43     6343.70    149.66 o 
   2   0   8      241.97      235.68     23.89 o 
   3   0   8     2370.87     2331.40     64.86 o 
   4   0   8       52.07       60.16     12.53 o 
   5   0   8      240.18      249.73     19.25 o 
   6   0   8        2.97        2.08     14.35 o 
   7   0   8     2417.48     2498.36     89.03 o 
   8   0   8      194.45      195.12     27.92 o 
   9   0   8       32.58       28.28     20.05 o 
  10   0   8      936.08      914.12     50.18 o 
  11   0   8       86.40       96.63     23.40 o 
  12   0   8     1307.05     1244.90    124.91 o 
  13   0   8        8.69        2.18     20.30 o 
  14   0   8      238.36      307.93     35.76 o 
  15   0   8      109.05      105.07     40.89 o 
  16   0   8       25.96       50.36     23.30 o 
 -19   1   8        7.55       11.49     32.54 o 
 -18   1   8        7.20       17.13     30.66 o 
 -17   1   8        0.31       -4.53     14.00 o 
 -16   1   8      130.85      124.78     15.74 o 
 -15   1   8        1.74       16.10     11.38 o 
 -14   1   8       15.28       39.00     11.82 o 
 -13   1   8      457.43      526.86     22.18 o 
 -12   1   8       23.91        6.11      9.59 o 
 -11   1   8       12.73       18.96     10.72 o 
 -10   1   8       15.69        2.94      9.35 o 
  -9   1   8      311.45      341.97     18.32 o 
  -8   1   8      294.25      281.93     20.52 o 
  -7   1   8      460.40      448.72     19.30 o 
  -6   1   8      828.08      866.58     28.62 o 
  -5   1   8     2470.70     2459.80     51.93 o 
  -4   1   8      494.72      494.46     16.53 o 
  -3   1   8      185.04      183.20     10.62 o 
  -2   1   8      858.53      858.43     21.34 o 
  -1   1   8        7.11        3.90      5.50 o 
   0   1   8      173.29      166.93      9.62 o 
   1   1   8      115.60      104.47      9.34 o 
   2   1   8     1516.27     1554.86     36.70 o 
   3   1   8     1124.03     1083.80     26.61 o 
   4   1   8      641.05      600.43     21.89 o 
   5   1   8     2961.28     3000.88     62.28 o 
   6   1   8     1116.38     1107.06     35.27 o 
   7   1   8      344.90      301.25     20.45 o 
   8   1   8      891.34      830.24     30.94 o 
   9   1   8       22.23       42.53     12.53 o 
  10   1   8       79.41       62.73     13.66 o 
  11   1   8        3.41       -1.55     12.39 o 
  12   1   8      729.86      793.52     36.56 o 
  13   1   8      173.80      213.49     21.56 o 
  14   1   8       78.47      108.24     18.18 o 
  15   1   8      165.88      204.06     22.59 o 
  16   1   8       18.43       37.58     16.62 o 
 -18   2   8       17.81       25.36     26.71 o 
 -17   2   8       53.56       33.93     17.54 o 
 -16   2   8        2.21      -15.28     15.28 o 
 -15   2   8       95.24       99.54     30.80 o 
 -14   2   8       65.61       47.58     13.78 o 
 -13   2   8      125.36       85.45     14.45 o 
 -12   2   8       59.93       45.63     12.22 o 
 -11   2   8       29.59       12.63     10.67 o 
 -10   2   8      668.99      673.03     28.79 o 
  -9   2   8      118.24      114.44     12.67 o 
  -8   2   8      108.75       84.40     11.70 o 
  -7   2   8      205.69      202.95     14.52 o 
  -6   2   8       86.67       75.51     10.37 o 
  -5   2   8      977.13      976.77     24.54 o 
  -4   2   8        2.78        7.18      6.63 o 
  -3   2   8      173.19      154.20     10.69 o 
  -2   2   8       42.28       27.75      9.82 o 
  -1   2   8     2097.95     2104.38     40.72 o 
   0   2   8      331.80      320.10     13.01 o 
   1   2   8      140.74      115.22      9.14 o 
   2   2   8     1802.89     1770.05     33.73 o 
   3   2   8      693.15      667.43     18.33 o 
   4   2   8       50.87       58.89      8.43 o 
   5   2   8       26.18       11.82      7.11 o 
   6   2   8      448.50      457.52     19.33 o 
   7   2   8      176.89      149.80     13.46 o 
   8   2   8        8.20       13.33     10.88 o 
   9   2   8     1179.96     1231.84     40.45 o 
  10   2   8       67.64       58.35     14.44 o 
  11   2   8      336.22      373.16     24.92 o 
  12   2   8        5.01        1.98     12.26 o 
  13   2   8        0.08       20.25     14.08 o 
  14   2   8       35.88       24.73     15.43 o 
  15   2   8       25.43       22.56     15.64 o 
  16   2   8       19.67       46.83     19.27 o 
 -18   3   8        6.46       12.66     28.82 o 
 -17   3   8       44.03       60.62     26.88 o 
 -16   3   8        5.53       11.93     14.09 o 
 -15   3   8       41.72       39.51     27.43 o 
 -14   3   8       19.92       26.40     16.69 o 
 -13   3   8      116.11      101.16     15.12 o 
 -12   3   8      227.37      217.17     17.26 o 
 -11   3   8      150.88      183.38     16.19 o 
 -10   3   8       28.22       20.35     10.55 o 
  -9   3   8       58.50       62.38     11.63 o 
  -8   3   8     1777.56     1752.65     42.43 o 
  -7   3   8      131.63      128.78     12.97 o 
  -6   3   8      212.88      221.41     15.69 o 
  -5   3   8      628.12      603.37     19.62 o 
  -4   3   8      311.77      340.23     15.09 o 
  -3   3   8      767.84      742.12     21.20 o 
  -2   3   8       18.90       16.44      7.31 o 
  -1   3   8     2032.92     2117.00     43.62 o 
   0   3   8      182.38      204.81     11.73 o 
   1   3   8      255.08      236.05     12.13 o 
   2   3   8      383.74      383.94     17.35 o 
   3   3   8       18.85       16.30      7.41 o 
   4   3   8     1445.11     1485.03     33.29 o 
   5   3   8        0.76       -1.02      7.48 o 
   6   3   8        6.06        2.30      8.14 o 
   7   3   8       49.99       53.63     11.61 o 
   8   3   8      152.51      132.65     13.93 o 
   9   3   8       13.64       -0.01     10.39 o 
  10   3   8      231.56      227.16     17.62 o 
  11   3   8      181.81      204.43     17.83 o 
  12   3   8      106.15       86.17     21.29 o 
  13   3   8      279.08      345.56     25.83 o 
  14   3   8        1.29        3.85     16.18 o 
  15   3   8        0.98        6.91     14.77 o 
  16   3   8      142.42      240.95     67.27 o 
 -17   4   8        1.39       22.97     30.42 o 
 -16   4   8        2.83       20.31     15.75 o 
 -15   4   8       20.87       53.63     16.33 o 
 -14   4   8        0.13        8.52     12.47 o 
 -13   4   8       22.61       38.83     13.00 o 
 -12   4   8        4.42       -3.49     11.33 o 
 -11   4   8       18.84       11.01     12.28 o 
 -10   4   8      228.18      230.62     17.10 o 
  -9   4   8        3.36        0.75     12.15 o 
  -8   4   8        6.58       -7.13      9.10 o 
  -7   4   8       77.92       90.80     12.00 o 
  -6   4   8        2.78       -1.13      7.86 o 
  -5   4   8      135.02      137.34     11.57 o 
  -4   4   8       13.26       -0.96      7.46 o 
  -3   4   8       68.24       77.34     10.09 o 
  -2   4   8      550.87      502.95     17.81 o 
  -1   4   8      207.15      204.97     13.12 o 
   0   4   8      922.16      966.61     23.60 o 
   1   4   8       71.78       52.68      8.63 o 
   2   4   8       78.30       80.49     11.09 o 
   3   4   8        3.78        6.95      7.79 o 
   4   4   8       31.77       19.98      8.58 o 
   5   4   8       41.64       43.44      9.46 o 
   6   4   8       36.57       23.71      9.14 o 
   7   4   8       43.27       28.85      9.41 o 
   8   4   8       12.83       18.44     10.61 o 
   9   4   8      141.85      135.08     14.99 o 
  10   4   8        1.58       -6.33     12.30 o 
  11   4   8      302.75      274.96     21.81 o 
  12   4   8       23.90       29.89     13.45 o 
  13   4   8        6.50       20.29     13.70 o 
  14   4   8       39.85       24.28     14.55 o 
  15   4   8        8.31       11.71     16.53 o 
  16   4   8        0.59       33.39     34.24 o 
 -16   5   8        1.05      -17.02     31.59 o 
 -15   5   8       27.84       30.65     17.82 o 
 -14   5   8       60.72       65.57     16.03 o 
 -13   5   8       66.08       63.58     15.80 o 
 -12   5   8      167.25      165.89     19.26 o 
 -11   5   8       15.57        3.23     12.64 o 
 -10   5   8        3.90        1.91     10.99 o 
  -9   5   8      122.40      117.08     15.80 o 
  -8   5   8      731.25      737.75     30.53 o 
  -7   5   8       10.02       -3.80     11.99 o 
  -6   5   8       53.82       41.83     12.79 o 
  -5   5   8      677.40      678.13     26.66 o 
  -4   5   8        0.61       -0.87      8.55 o 
  -3   5   8      602.34      578.98     22.76 o 
  -2   5   8       17.79       14.52      9.33 o 
  -1   5   8      158.54      141.55     12.62 o 
   0   5   8      770.18      759.53     23.34 o 
   1   5   8      311.81      322.58     17.30 o 
   2   5   8      133.87      116.57     13.01 o 
   3   5   8        8.00        7.67      9.27 o 
   4   5   8     2338.32     2433.50    136.98 o 
   5   5   8       64.70       59.92     11.95 o 
   6   5   8      441.79      441.63     27.59 o 
   7   5   8      649.49      665.50     26.29 o 
   8   5   8      115.03      121.74     14.99 o 
   9   5   8      279.43      256.32     21.78 o 
  10   5   8       14.21       25.90     14.50 o 
  11   5   8       50.72       40.54     21.00 o 
  12   5   8       87.85       74.20     17.32 o 
  13   5   8      112.55      150.26     21.66 o 
  14   5   8        0.61       -9.09     19.82 o 
  15   5   8       25.85       90.40     45.30 o 
 -15   6   8        8.23       -0.43     30.31 o 
 -14   6   8       10.57       28.65     18.21 o 
 -13   6   8      123.48      123.04     18.23 o 
 -12   6   8       16.06       12.78     14.63 o 
 -11   6   8       18.62       11.53     13.60 o 
 -10   6   8      282.40      310.28     23.14 o 
  -9   6   8       98.98       95.45     15.67 o 
  -8   6   8       60.19       67.04     14.07 o 
  -7   6   8       83.37       91.64     13.33 o 
  -6   6   8        0.14       -8.99      8.99 o 
  -5   6   8        7.56       10.91     10.12 o 
  -4   6   8        1.90       -9.13      9.48 o 
  -3   6   8      300.97      350.08     19.21 o 
  -2   6   8       34.69       22.27     13.06 o 
  -1   6   8      900.45      934.44     29.20 o 
   0   6   8      328.04      303.13     16.90 o 
   1   6   8      489.79      494.65     20.25 o 
   2   6   8      385.37      420.93     24.12 o 
   3   6   8      360.91      315.02     19.06 o 
   4   6   8       16.87       22.14     12.53 o 
   5   6   8        8.88        7.62     10.03 o 
   6   6   8      227.66      253.10     22.99 o 
   7   6   8       10.06       13.17     13.04 o 
   8   6   8      439.54      427.19     23.45 o 
   9   6   8      278.32      262.48     22.32 o 
  10   6   8       69.62       51.06     15.77 o 
  11   6   8      238.52      293.08     26.97 o 
  12   6   8       67.66       26.13     16.80 o 
  13   6   8        7.66       -2.29     18.95 o 
 -12   7   8        9.81        4.95     18.08 o 
 -11   7   8        2.76      -11.26     15.08 o 
 -10   7   8        0.17       12.35     16.05 o 
  -9   7   8      126.07      104.62     34.72 o 
  -8   7   8        0.30       12.45     23.79 o 
  -7   7   8      279.86      296.85     27.78 o 
  -6   7   8      284.62      248.25     20.96 o 
  -5   7   8       32.03       41.75     13.82 o 
  -4   7   8      468.56      443.39     25.82 o 
  -3   7   8       26.78       24.15     13.26 o 
  -2   7   8       17.61       -0.53     12.16 o 
  -1   7   8      163.99      133.74     19.43 o 
   0   7   8      276.22      297.21     19.54 o 
   1   7   8       35.82       32.53     17.47 o 
   2   7   8      106.85      130.64     20.79 o 
   3   7   8      416.11      395.80     25.89 o 
   4   7   8       46.18       54.35     15.42 o 
   5   7   8      294.11      345.04     28.47 o 
   6   7   8      105.67      111.66     26.19 o 
   7   7   8       74.85       81.09     17.94 o 
   8   7   8      209.47      214.33     22.55 o 
   9   7   8       23.04       18.15     16.96 o 
  10   7   8        1.12        4.25     18.30 o 
  11   7   8       15.40      -23.31     34.03 o 
 -12   8   8        9.09       19.99     37.12 o 
 -11   8   8       56.80       80.61     38.82 o 
 -10   8   8       10.90       28.04     22.76 o 
  -9   8   8      139.65      156.05     23.88 o 
  -8   8   8       28.81        1.11     19.69 o 
  -7   8   8        0.11        4.54     14.32 o 
  -6   8   8      212.13      219.00     21.56 o 
  -5   8   8       94.35      122.03     18.02 o 
  -4   8   8       66.60       60.65     15.60 o 
  -3   8   8        3.16       -3.98     13.81 o 
  -2   8   8      584.45      576.78     29.96 o 
  -1   8   8        3.05        8.48     13.20 o 
   0   8   8      343.07      343.75     27.96 o 
   1   8   8      257.81      284.14     23.93 o 
   2   8   8       18.33        3.62     14.32 o 
   3   8   8       87.58       85.75     17.86 o 
   4   8   8        0.80      -20.10     25.20 o 
   5   8   8      293.61      335.96     36.99 o 
   6   8   8       18.65        9.01     14.92 o 
   7   8   8      263.61      246.17     27.39 o 
   8   8   8      101.58       97.69     24.19 o 
   9   8   8        8.72      -22.82     22.82 o 
  -8   9   8        3.04       75.72     39.99 o 
  -7   9   8        4.66        1.99     21.13 o 
  -6   9   8        9.49       -4.03     15.72 o 
  -5   9   8       17.22       12.39     15.44 o 
  -4   9   8        4.56       30.68     17.01 o 
  -3   9   8        1.73        0.49     15.13 o 
  -2   9   8        4.08       -7.19     14.12 o 
  -1   9   8        1.11        0.67     15.04 o 
   0   9   8        2.22       -0.44     14.80 o 
   1   9   8       24.57       74.68     24.96 o 
   2   9   8        5.96       27.00     15.73 o 
   3   9   8       12.98       40.87     21.49 o 
   4   9   8       28.13       52.99     18.10 o 
   5   9   8       28.13       20.28     24.63 o 
   6   9   8        7.53       57.91     26.27 o 
  -3  10   8       55.12       95.71     45.94 o 
  -2  10   8       21.50       28.29     39.77 o 
 -18   1   9        5.66       54.90     26.95 o 
 -17   1   9       57.51       53.49     21.74 o 
 -16   1   9       52.32       64.59     17.33 o 
 -15   1   9       79.53       90.51     16.22 o 
 -14   1   9       41.59       69.34     15.02 o 
 -13   1   9       10.36       13.50     12.58 o 
 -12   1   9      173.10      187.04     18.09 o 
 -11   1   9      133.08      130.49     15.04 o 
 -10   1   9       82.49       77.98     12.61 o 
  -9   1   9      205.98      233.73     16.75 o 
  -8   1   9      814.86      734.22     30.68 o 
  -7   1   9        7.88        5.49     10.02 o 
  -6   1   9      128.65      136.21     15.16 o 
  -5   1   9      258.46      265.47     18.63 o 
  -4   1   9      255.72      248.40     18.48 o 
  -3   1   9     1558.31     1576.55     38.59 o 
  -2   1   9      651.64      624.32     34.20 o 
  -1   1   9      770.66      755.75     22.74 o 
   0   1   9     1865.05     1859.33     39.34 o 
   1   1   9      272.62      262.84     14.40 o 
   2   1   9       79.86       70.43      9.85 o 
   3   1   9       59.61       67.81      9.92 o 
   4   1   9     1234.23     1218.88     33.53 o 
   5   1   9       77.90       59.33     12.62 o 
   6   1   9       17.21       23.29     11.55 o 
   7   1   9      331.16      331.10     21.91 o 
   8   1   9      116.28      108.80     19.72 o 
   9   1   9      632.99      612.94     29.86 o 
  10   1   9       19.45       33.15     13.56 o 
  11   1   9       76.08       69.47     18.40 o 
  12   1   9      242.35      221.35     25.30 o 
  13   1   9       77.05       80.63     24.50 o 
  14   1   9        0.60      -13.17     13.17 o 
  15   1   9        0.41      -10.05     17.65 o 
 -17   2   9       32.09       50.65     27.97 o 
 -16   2   9       98.56      106.34     17.23 o 
 -15   2   9        1.44        8.32     13.53 o 
 -14   2   9      104.05      123.91     16.54 o 
 -13   2   9       19.56       20.00     12.64 o 
 -12   2   9        3.53        8.66     12.63 o 
 -11   2   9       70.73       75.92     14.40 o 
 -10   2   9      492.22      495.77     23.37 o 
  -9   2   9        8.21       14.97     10.59 o 
  -8   2   9      490.74      490.54     37.83 o 
  -7   2   9      451.55      525.14     22.47 o 
  -6   2   9        3.89        8.43      9.00 o 
  -5   2   9     1244.14     1198.03     32.51 o 
  -4   2   9      326.17      307.11     14.86 o 
  -3   2   9       70.40       63.08      9.26 o 
  -2   2   9       21.02        8.18      9.06 o 
  -1   2   9      136.59      139.60     11.72 o 
   0   2   9      681.79      658.56     30.76 o 
   1   2   9       89.20       78.08     10.01 o 
   2   2   9     1451.49     1528.51     34.76 o 
   3   2   9      725.46      663.61     21.69 o 
   4   2   9      423.67      370.51     18.91 o 
   5   2   9      413.56      381.85     28.21 o 
   6   2   9       85.43       97.86     21.74 o 
   7   2   9       71.74       69.04     18.00 o 
   8   2   9        7.92        6.57     12.60 o 
   9   2   9      385.57      376.00     24.86 o 
  10   2   9        3.46      -10.68     10.68 o 
  11   2   9      355.87      366.14     34.97 o 
  12   2   9       88.05       83.63     17.04 o 
  13   2   9       55.87       52.89     16.54 o 
  14   2   9      462.62      452.64     30.46 o 
  15   2   9        1.11       50.52     32.97 o 
 -16   3   9       69.27       62.22     19.20 o 
 -15   3   9       10.93       15.40     14.17 o 
 -14   3   9       58.10       26.43     14.56 o 
 -13   3   9      106.40      121.47     18.12 o 
 -12   3   9       16.64       22.51     12.24 o 
 -11   3   9      206.41      227.43     18.06 o 
 -10   3   9       82.07       90.97     13.93 o 
  -9   3   9        2.15       -7.44     10.03 o 
  -8   3   9      652.67      633.17     33.00 o 
  -7   3   9      464.73      496.36     22.11 o 
  -6   3   9      515.18      511.05     39.56 o 
  -5   3   9      378.47      361.12     23.40 o 
  -4   3   9     1082.01     1130.95     28.65 o 
  -3   3   9      785.93      764.38     22.95 o 
  -2   3   9       72.27       83.20     11.52 o 
  -1   3   9      792.71      744.38     20.62 o 
   0   3   9      119.71      114.34     13.01 o 
   1   3   9      226.85      232.92     13.61 o 
   2   3   9        1.69        2.89      7.77 o 
   3   3   9       13.62       23.27      8.52 o 
   4   3   9        2.32       -1.56      9.85 o 
   5   3   9      399.94      456.20     21.70 o 
   6   3   9      984.88      945.11     30.39 o 
   7   3   9      396.63      360.59     25.89 o 
   8   3   9      875.54      946.52     47.72 o 
   9   3   9      155.05      123.32     17.05 o 
  10   3   9       51.00       51.06     14.66 o 
  11   3   9       40.63       41.01     15.32 o 
  12   3   9       61.07       57.98     16.32 o 
  13   3   9       25.58        3.82     13.84 o 
  14   3   9       65.36       68.08     17.25 o 
  15   3   9       51.50       59.87     37.01 o 
 -15   4   9      129.49      146.23     25.47 o 
 -14   4   9       12.11       21.01     13.09 o 
 -13   4   9       16.77       22.24     16.27 o 
 -12   4   9       28.65       37.26     19.05 o 
 -11   4   9      657.66      678.49     28.16 o 
 -10   4   9       25.32       30.98     11.89 o 
  -9   4   9       97.56      121.12     14.82 o 
  -8   4   9      361.64      377.04     27.76 o 
  -7   4   9        8.83        9.13     11.15 o 
  -6   4   9      415.57      501.84     24.19 o 
  -5   4   9       52.30       38.03      9.44 o 
  -4   4   9       19.67       16.83      9.14 o 
  -3   4   9      192.10      177.05     13.20 o 
  -2   4   9      300.16      286.74     15.45 o 
  -1   4   9       24.57       24.89      9.98 o 
   0   4   9      520.86      562.24     18.94 o 
   1   4   9     3007.58     3166.85     55.91 o 
   2   4   9       49.69       44.80      9.49 o 
   3   4   9      759.20      761.61     36.90 o 
   4   4   9       69.59       75.39     10.73 o 
   5   4   9       83.77       98.67     11.89 o 
   6   4   9      605.70      602.30     34.96 o 
   7   4   9      351.42      372.21     28.27 o 
   8   4   9       35.51       46.91     13.97 o 
   9   4   9       26.27       20.36     13.25 o 
  10   4   9      654.50      771.19     35.47 o 
  11   4   9       15.34       21.13     14.22 o 
  12   4   9      214.03      259.59     24.91 o 
  13   4   9      192.53      189.52     25.52 o 
  14   4   9        7.25       58.17     33.07 o 
 -14   5   9       43.99       46.83     15.94 o 
 -13   5   9       21.90       34.83     15.12 o 
 -12   5   9       73.15       89.11     17.92 o 
 -11   5   9      145.34      168.06     25.71 o 
 -10   5   9        1.57       14.90     17.53 o 
  -9   5   9        4.92        6.84     12.22 o 
  -8   5   9        1.71       -9.88     10.94 o 
  -7   5   9        5.13      -10.58     10.58 o 
  -6   5   9      273.41      230.74     19.01 o 
  -5   5   9        5.41        6.40      9.91 o 
  -4   5   9      748.38      727.35     34.01 o 
  -3   5   9      226.37      235.81     16.76 o 
  -2   5   9      308.44      288.72     17.79 o 
  -1   5   9      418.13      383.77     20.05 o 
   0   5   9      254.45      248.30     15.51 o 
   1   5   9        0.70       -9.30      9.30 o 
   2   5   9       23.10       26.35     10.60 o 
   3   5   9       16.58        9.45      9.48 o 
   4   5   9      150.64      150.27     14.88 o 
   5   5   9      374.91      406.34     24.97 o 
   6   5   9      177.83      167.04     16.46 o 
   7   5   9      221.29      230.08     18.19 o 
   8   5   9       92.03       79.06     16.01 o 
   9   5   9       57.06       71.98     16.05 o 
  10   5   9       71.11       72.84     16.46 o 
  11   5   9        0.25       -5.37     14.34 o 
  12   5   9       14.41        0.50     17.32 o 
  13   5   9       11.08       17.97     36.69 o 
 -14   6   9        6.82       -1.58     67.37 o 
 -13   6   9        8.63       46.75     19.54 o 
 -12   6   9        0.44       20.01     14.67 o 
 -11   6   9       32.05       33.48     14.78 o 
 -10   6   9       95.36       88.66     16.24 o 
  -9   6   9       17.13       19.56     14.32 o 
  -8   6   9       22.62       11.41     13.13 o 
  -7   6   9      260.89      241.04     21.06 o 
  -6   6   9      211.00      193.58     23.06 o 
  -5   6   9       53.34       52.35     12.54 o 
  -4   6   9       62.87       56.40     12.46 o 
  -3   6   9      574.93      547.69     24.25 o 
  -2   6   9        3.93        9.05     10.50 o 
  -1   6   9      115.19      141.13     17.97 o 
   0   6   9       28.77       37.10     12.03 o 
   1   6   9      173.00      152.80     15.81 o 
   2   6   9      250.66      255.98     21.41 o 
   3   6   9       23.19       12.47     11.34 o 
   4   6   9       30.42       41.77     12.40 o 
   5   6   9       29.40       51.87     17.89 o 
   6   6   9      309.09      360.83     25.01 o 
   7   6   9        4.11       10.59     12.56 o 
   8   6   9       69.29       53.70     15.46 o 
   9   6   9      124.98      168.62     20.21 o 
  10   6   9        6.38        7.10     14.44 o 
  11   6   9      122.01      106.60     59.18 o 
  12   6   9        5.76       20.81     52.32 o 
 -12   7   9       14.10      115.60     42.11 o 
 -11   7   9       11.93       -7.92     21.38 o 
 -10   7   9        0.69      -10.90     17.06 o 
  -9   7   9        0.52       17.22     17.54 o 
  -8   7   9       50.55       50.30     17.71 o 
  -7   7   9       14.68       22.84     15.86 o 
  -6   7   9        0.08       18.49     13.10 o 
  -5   7   9       60.15       50.41     14.89 o 
  -4   7   9       49.83       56.47     15.21 o 
  -3   7   9      160.53      160.51     18.60 o 
  -2   7   9       41.42       44.06     14.44 o 
  -1   7   9       74.00       97.74     16.42 o 
   0   7   9        7.97       21.66     16.60 o 
   1   7   9      156.13      144.66     39.09 o 
   2   7   9        7.51       14.88     14.18 o 
   3   7   9       19.10       10.29     13.82 o 
   4   7   9      206.09      223.83     21.96 o 
   5   7   9       39.09       57.43     16.86 o 
   6   7   9       28.97       29.57     20.68 o 
   7   7   9       37.13       27.63     15.65 o 
   8   7   9       54.46       69.54     20.34 o 
   9   7   9        0.50      -29.78     29.78 o 
  10   7   9        1.01      -34.46     34.46 o 
  -8   8   9        0.97        8.70     21.54 o 
  -7   8   9       38.25       62.22     25.52 o 
  -6   8   9       20.30       13.79     14.71 o 
  -5   8   9       50.80       60.12     16.83 o 
  -4   8   9        8.96       15.82     14.99 o 
  -3   8   9        4.35        9.48     15.24 o 
  -2   8   9        1.54      -13.30     13.30 o 
  -1   8   9       42.23       46.37     18.12 o 
   0   8   9        2.73       -5.09     23.46 o 
   1   8   9        1.29      -18.53     19.77 o 
   2   8   9       92.40      102.48     18.70 o 
   3   8   9       13.84       22.23     15.89 o 
   4   8   9       88.02       93.39     21.34 o 
   5   8   9       81.84       70.28     28.58 o 
   6   8   9        5.11        7.69     19.66 o 
   7   8   9        2.28       24.35     23.16 o 
   8   8   9       28.51      108.16     42.54 o 
  -6   9   9        4.42        1.91     34.78 o 
  -5   9   9      114.05       94.65     39.03 o 
  -4   9   9        9.47       -6.08     28.45 o 
  -3   9   9      115.60      148.95     32.43 o 
  -2   9   9       54.99       52.11     27.37 o 
  -1   9   9        4.31       28.50     36.16 o 
   3   9   9       54.73      100.71     40.09 o 
   4   9   9       63.39      216.10     52.43 o 
 -16   0  10        0.25      -10.10     38.71 o 
 -15   0  10      101.37      110.04     32.18 o 
 -14   0  10       25.83       46.52     25.23 o 
 -13   0  10       35.82       65.34     29.57 o 
 -12   0  10       29.64       68.64     24.25 o 
 -11   0  10      293.07      214.29     30.79 o 
 -10   0  10       95.05      106.73     23.54 o 
  -9   0  10       19.18       23.53     19.73 o 
  -8   0  10      384.90      329.45     32.68 o 
  -7   0  10      257.63      232.42     27.69 o 
  -6   0  10     1905.30     2008.72    107.94 o 
  -5   0  10      278.69      314.61     31.60 o 
  -4   0  10      178.31      146.45     47.48 o 
  -3   0  10     2351.39     2541.25     90.96 o 
  -2   0  10       31.32       27.63     20.90 o 
  -1   0  10       21.28       36.76     13.19 o 
   0   0  10       26.91       27.00     13.17 o 
   1   0  10     1072.22     1190.06     72.81 o 
   2   0  10       40.80       41.90     13.34 o 
   3   0  10     1238.97     1225.08     43.86 o 
   4   0  10       14.54       -4.02     18.77 o 
   5   0  10      394.66      321.44     31.52 o 
   6   0  10     1597.93     1673.51     73.11 o 
   7   0  10        2.43      -14.99     14.99 o 
   8   0  10        0.82       -4.14     17.97 o 
   9   0  10      410.48      419.15     71.09 o 
  10   0  10      345.77      374.87     48.65 o 
  11   0  10       93.09       88.89     25.19 o 
  12   0  10      101.12       86.79     23.72 o 
  13   0  10      265.97      280.78     35.55 o 
 -16   1  10        2.90      -15.57     28.25 o 
 -15   1  10        0.15      -17.43     17.43 o 
 -14   1  10        4.57       -4.54     16.06 o 
 -13   1  10       88.64       63.95     24.04 o 
 -12   1  10       60.49       55.58     17.26 o 
 -11   1  10      166.95      222.33     23.47 o 
 -10   1  10      245.69      299.56     23.34 o 
  -9   1  10      290.15      316.28     23.43 o 
  -8   1  10      238.06      231.83     20.45 o 
  -7   1  10       23.36       29.50     15.48 o 
  -6   1  10      234.50      210.36     18.65 o 
  -5   1  10      189.08      171.45     29.99 o 
  -4   1  10      207.48      172.20     17.11 o 
  -3   1  10        5.45        5.85     11.10 o 
  -2   1  10      639.98      656.50     30.21 o 
  -1   1  10     1203.44     1161.39     29.73 o 
   0   1  10      189.84      173.82     18.39 o 
   1   1  10      432.24      440.00     22.03 o 
   2   1  10      690.77      687.22     22.96 o 
   3   1  10        2.67        0.95      9.35 o 
   4   1  10      188.06      152.56     14.37 o 
   5   1  10        0.80       -3.74     10.64 o 
   6   1  10      195.54      199.86     18.76 o 
   7   1  10       53.10       70.44     14.98 o 
   8   1  10      505.69      543.36     29.42 o 
   9   1  10      159.86      195.20     20.91 o 
  10   1  10      119.01      220.40     43.19 o 
  11   1  10      227.82      227.44     22.73 o 
  12   1  10        0.63       -9.58     13.73 o 
  13   1  10        0.56      -13.94     14.14 o 
 -16   2  10       56.27       36.69     42.11 o 
 -15   2  10        8.23       13.88     22.21 o 
 -14   2  10       51.71       49.78     17.82 o 
 -13   2  10        5.55        2.81     16.53 o 
 -12   2  10        1.62      -13.20     13.20 o 
 -11   2  10       46.69       29.31     15.47 o 
 -10   2  10       90.21      103.80     17.83 o 
  -9   2  10      151.67      123.83     17.84 o 
  -8   2  10       58.81       54.47     14.85 o 
  -7   2  10      174.77      194.69     19.38 o 
  -6   2  10       49.23       49.85     13.88 o 
  -5   2  10      253.91      288.34     21.06 o 
  -4   2  10       26.59       29.44     11.92 o 
  -3   2  10       85.46       79.22     14.00 o 
  -2   2  10      437.43      436.18     26.71 o 
  -1   2  10      252.02      261.64     19.08 o 
   0   2  10       97.63       95.15     11.46 o 
   1   2  10      283.59      264.93     19.85 o 
   2   2  10     1742.77     1716.97     39.01 o 
   3   2  10      212.40      209.06     16.11 o 
   4   2  10      158.41      162.10     18.95 o 
   5   2  10      276.78      274.92     20.74 o 
   6   2  10       29.12       26.45     12.50 o 
   7   2  10        6.15       13.27     12.66 o 
   8   2  10      127.95      123.31     17.33 o 
   9   2  10      150.72      152.07     18.83 o 
  10   2  10       44.81       38.18     15.50 o 
  11   2  10      139.93      183.50     20.88 o 
  12   2  10       24.98       36.16     15.87 o 
  13   2  10        6.48        6.04     18.24 o 
 -16   3  10       50.01      135.81     40.41 o 
 -15   3  10       17.46      -15.51     19.01 o 
 -14   3  10       43.75       37.29     16.06 o 
 -13   3  10       70.28       66.80     16.03 o 
 -12   3  10       96.71      113.02     16.38 o 
 -11   3  10       40.94       42.22     13.64 o 
 -10   3  10       14.15        4.38     11.97 o 
  -9   3  10      375.21      420.30     24.72 o 
  -8   3  10      238.67      226.01     17.54 o 
  -7   3  10      141.30      119.68     14.03 o 
  -6   3  10      216.48      183.98     18.76 o 
  -5   3  10       40.84       40.37     13.13 o 
  -4   3  10       48.00       38.36     13.24 o 
  -3   3  10       54.68       49.03     11.80 o 
  -2   3  10      266.45      272.09     18.71 o 
  -1   3  10      184.28      166.23     17.39 o 
   0   3  10        7.25        2.43      9.06 o 
   1   3  10       68.48       65.79     10.69 o 
   2   3  10        8.82        3.95      9.65 o 
   3   3  10      348.85      325.60     18.83 o 
   4   3  10      234.65      239.78     17.29 o 
   5   3  10      112.61      152.44     15.23 o 
   6   3  10        0.93      -13.31     15.89 o 
   7   3  10      200.35      221.30     20.70 o 
   8   3  10      128.56      136.08     17.72 o 
   9   3  10      204.64      243.66     22.83 o 
  10   3  10        1.17       32.30     14.46 o 
  11   3  10       35.16       24.49     15.28 o 
  12   3  10      117.03      137.04     45.05 o 
  13   3  10       35.04       65.40     34.35 o 
 -15   4  10        0.17       20.72     38.23 o 
 -14   4  10       37.97       61.18     24.63 o 
 -13   4  10        2.11        1.04     16.36 o 
 -12   4  10       13.91       -0.24     14.18 o 
 -11   4  10       47.01       52.21     15.62 o 
 -10   4  10       43.39       48.89     13.01 o 
  -9   4  10        8.76        3.51     11.42 o 
  -8   4  10        1.25        2.81     11.17 o 
  -7   4  10       35.15       28.33     13.17 o 
  -6   4  10        0.40        2.31     10.39 o 
  -5   4  10        1.56       22.00     14.69 o 
  -4   4  10       34.35       44.20     11.69 o 
  -3   4  10      247.00      216.29     14.94 o 
  -2   4  10       19.27       36.60     10.00 o 
  -1   4  10      344.26      343.35     17.52 o 
   0   4  10       31.10       15.03     10.54 o 
   1   4  10       54.64       42.37     10.87 o 
   2   4  10       12.03       23.21     10.98 o 
   3   4  10       22.03       16.24     10.81 o 
   4   4  10       89.43       81.08     13.21 o 
   5   4  10       61.53       59.00     12.95 o 
   6   4  10       13.57       30.89     13.57 o 
   7   4  10       23.96       33.87     14.19 o 
   8   4  10       87.80       83.89     21.18 o 
   9   4  10       15.89       -4.28     15.61 o 
  10   4  10      143.81       99.16     18.77 o 
  11   4  10       23.90       18.49     17.04 o 
  12   4  10        4.86      -22.49     22.49 o 
  13   4  10        0.02       -6.06     30.95 o 
 -13   5  10        8.23       26.38     18.88 o 
 -12   5  10       13.44        3.00     13.79 o 
 -11   5  10       12.70      -14.15     14.15 o 
 -10   5  10        5.90        0.25     13.28 o 
  -9   5  10      189.74      185.91     20.15 o 
  -8   5  10       30.57       36.92     16.67 o 
  -7   5  10       79.38       93.17     16.08 o 
  -6   5  10      118.55      129.21     25.76 o 
  -5   5  10      166.86      203.75     19.64 o 
  -4   5  10       38.33       41.60     13.49 o 
  -3   5  10      326.62      371.89     20.84 o 
  -2   5  10      236.37      248.84     17.81 o 
  -1   5  10      147.39      127.53     16.87 o 
   0   5  10      331.13      360.07     22.53 o 
   1   5  10       13.75       17.54     11.24 o 
   2   5  10       81.14       91.83     13.20 o 
   3   5  10      758.85      748.85     29.19 o 
   4   5  10      230.64      224.66     17.91 o 
   5   5  10       97.15       95.95     17.10 o 
   6   5  10        4.57       22.23     14.20 o 
   7   5  10      287.84      307.61     37.91 o 
   8   5  10       18.13       20.72     23.11 o 
   9   5  10      194.20      223.48     33.28 o 
  10   5  10       52.24       28.89     26.08 o 
  11   5  10        0.25      -10.95     32.22 o 
 -12   6  10       11.38       37.97     33.07 o 
 -11   6  10       42.28       41.79     18.65 o 
 -10   6  10       22.07       -0.55     14.95 o 
  -9   6  10        9.62        3.74     13.55 o 
  -8   6  10        5.28       22.91     16.90 o 
  -7   6  10      135.70      128.87     18.57 o 
  -6   6  10       73.44      106.83     16.79 o 
  -5   6  10      218.64      263.56     21.90 o 
  -4   6  10      338.31      392.87     29.99 o 
  -3   6  10       58.45       83.79     13.86 o 
  -2   6  10      202.73      212.94     17.66 o 
  -1   6  10       39.33       28.45     11.56 o 
   0   6  10        1.49       -4.78     16.52 o 
   1   6  10       44.48       58.76     21.05 o 
   2   6  10      218.82      232.25     24.77 o 
   3   6  10      149.79      171.14     17.11 o 
   4   6  10      121.08      131.46     16.16 o 
   5   6  10      150.38      159.45     17.71 o 
   6   6  10       48.39       68.56     14.56 o 
   7   6  10      156.95      136.49     19.23 o 
   8   6  10       30.21       41.30     18.67 o 
   9   6  10        0.13       -4.12     21.88 o 
  10   6  10        3.68      -17.87     30.31 o 
  -9   7  10        0.20      -19.46     27.01 o 
  -8   7  10       47.04       80.23     21.07 o 
  -7   7  10        4.48      -12.48     17.33 o 
  -6   7  10       34.24       46.12     25.53 o 
  -5   7  10       14.28       25.28     14.65 o 
  -4   7  10       68.80       54.99     15.53 o 
  -3   7  10        1.67      -14.93     16.41 o 
  -2   7  10        9.58       26.60     14.44 o 
  -1   7  10      290.27      286.81     26.45 o 
   0   7  10        6.60        8.92     15.41 o 
   1   7  10      174.29      202.16     30.63 o 
   2   7  10       56.49       72.08     19.09 o 
   3   7  10        5.18        1.80     14.31 o 
   4   7  10       11.51       10.50     15.36 o 
   5   7  10        2.88       16.91     15.91 o 
   6   7  10        7.32        2.24     15.76 o 
   7   7  10       29.86       -9.97     24.78 o 
   8   7  10      128.57      181.22     45.73 o 
  -5   8  10        7.08       -2.63     22.87 o 
  -4   8  10        0.56       -1.98     18.11 o 
  -3   8  10      142.49      139.60     23.70 o 
  -2   8  10        8.69      -15.54     18.86 o 
  -1   8  10       20.97       44.84     18.73 o 
   0   8  10        0.44        9.69     18.19 o 
   1   8  10      115.33      166.26     35.69 o 
   2   8  10        1.55      -22.02     26.48 o 
   3   8  10      158.93      200.14     49.66 o 
   4   8  10      151.16       91.46     29.40 o 
   5   8  10        0.79      -36.69     36.69 o 
 -14   1  11       35.37       56.11     24.70 o 
 -13   1  11      123.64      150.88     26.19 o 
 -12   1  11        0.35        1.96     16.78 o 
 -11   1  11        5.60       25.25     15.45 o 
 -10   1  11        4.36        7.31     15.31 o 
  -9   1  11      552.05      611.61     32.28 o 
  -8   1  11        7.53       -1.22     13.27 o 
  -7   1  11       34.59       33.77     15.27 o 
  -6   1  11      231.81      193.96     19.88 o 
  -5   1  11      145.46      160.73     18.55 o 
  -4   1  11      254.63      311.01     24.15 o 
  -3   1  11       33.55       59.83     14.35 o 
  -2   1  11      151.53      134.34     19.26 o 
  -1   1  11      728.39      670.89     53.56 o 
   0   1  11      552.75      591.18     25.66 o 
   1   1  11        2.40        0.04      9.05 o 
   2   1  11      158.97      104.95     14.34 o 
   3   1  11      587.25      619.63     25.63 o 
   4   1  11       21.03       15.77     12.07 o 
   5   1  11       44.56       40.86     13.55 o 
   6   1  11       91.60       96.98     16.36 o 
   7   1  11       70.08       81.87     16.05 o 
   8   1  11       79.72       68.36     16.24 o 
   9   1  11      109.59      125.71     23.21 o 
  10   1  11      141.57      167.09     21.18 o 
  11   1  11        7.91      -10.59     15.08 o 
 -14   2  11      103.96      111.28     33.30 o 
 -13   2  11        1.40      -17.30     22.03 o 
 -12   2  11        3.94       16.94     18.03 o 
 -11   2  11       93.00      120.50     19.51 o 
 -10   2  11       14.30       -3.14     16.03 o 
  -9   2  11        0.98       22.73     14.32 o 
  -8   2  11        0.42       -6.84     13.54 o 
  -7   2  11       72.56       60.41     17.98 o 
  -6   2  11       32.22       28.66     13.82 o 
  -5   2  11      143.59      161.57     18.51 o 
  -4   2  11      304.41      327.59     25.96 o 
  -3   2  11       55.51       53.36     14.42 o 
  -2   2  11       86.49      110.04     20.06 o 
  -1   2  11      180.16      169.56     18.11 o 
   0   2  11       11.16       -3.11     10.39 o 
   1   2  11      104.27      107.44     12.54 o 
   2   2  11       35.52       54.52     12.77 o 
   3   2  11        7.03        0.63     10.42 o 
   4   2  11       14.89       13.17     12.24 o 
   5   2  11      362.08      359.01     24.13 o 
   6   2  11       44.11       46.89     14.47 o 
   7   2  11      232.68      221.18     21.51 o 
   8   2  11      196.06      202.19     24.32 o 
   9   2  11        5.85       18.34     14.85 o 
  10   2  11      147.49      122.63     20.09 o 
  11   2  11        6.02        0.40     16.71 o 
 -14   3  11       47.53       91.03     45.73 o 
 -13   3  11       24.78       25.98     27.71 o 
 -12   3  11        1.64      -13.83     15.90 o 
 -11   3  11       35.99       44.34     16.53 o 
 -10   3  11       45.39       56.51     17.12 o 
  -9   3  11        0.74       -0.73     13.21 o 
  -8   3  11      169.61      168.40     20.43 o 
  -7   3  11       93.72       90.85     16.75 o 
  -6   3  11      109.73       90.27     18.75 o 
  -5   3  11      281.34      301.07     23.49 o 
  -4   3  11       42.67       50.67     15.47 o 
  -3   3  11       20.11        8.14     12.80 o 
  -2   3  11        1.46       -6.21     10.77 o 
  -1   3  11      176.55      184.49     16.64 o 
   0   3  11      154.99      131.88     32.76 o 
   1   3  11      271.48      293.99     21.67 o 
   2   3  11       68.91       90.24     13.26 o 
   3   3  11       56.20       46.89     12.44 o 
   4   3  11      395.50      379.74     21.72 o 
   5   3  11       89.24       93.55     16.27 o 
   6   3  11        0.18       11.31     12.83 o 
   7   3  11       56.30       43.94     14.52 o 
   8   3  11      179.70      168.50     26.42 o 
   9   3  11       36.01       55.79     17.23 o 
  10   3  11       26.89       54.58     17.42 o 
  11   3  11      121.73      137.51     39.99 o 
 -12   4  11      126.15       93.35     28.45 o 
 -11   4  11        6.32       -6.94     18.21 o 
 -10   4  11       73.67      107.73     26.14 o 
  -9   4  11       10.50      -14.53     14.53 o 
  -8   4  11       71.41       34.98     18.20 o 
  -7   4  11       23.76       28.33     17.50 o 
  -6   4  11      358.34      408.48     56.60 o 
  -5   4  11       24.55       29.00     17.84 o 
  -4   4  11       21.95       42.05     18.03 o 
  -3   4  11      662.28      728.39     32.99 o 
  -2   4  11       14.26       18.44     12.20 o 
  -1   4  11      456.09      446.83     23.41 o 
   0   4  11      443.59      467.24     26.66 o 
   1   4  11      343.34      363.51     48.94 o 
   2   4  11      142.28      125.86     15.23 o 
   3   4  11       55.42       72.90     13.73 o 
   4   4  11      443.08      449.60     23.68 o 
   5   4  11        1.22      -11.66     11.66 o 
   6   4  11      609.88      594.57     30.81 o 
   7   4  11       33.94       26.35     14.61 o 
   8   4  11       58.67       53.90     16.77 o 
   9   4  11      214.91      265.37     31.34 o 
 -12   5  11        0.55        5.32     29.99 o 
 -11   5  11        3.70        8.81     21.96 o 
 -10   5  11       12.44        2.38     16.52 o 
  -9   5  11       14.24      -12.34     13.87 o 
  -8   5  11       80.69       59.76     16.10 o 
  -7   5  11       57.60       35.59     15.25 o 
  -6   5  11        5.15        0.59     16.98 o 
  -5   5  11        4.75       38.11     17.58 o 
  -4   5  11       13.58       13.20     16.12 o 
  -3   5  11        4.40        3.09     13.33 o 
  -2   5  11       16.53        7.02     12.99 o 
  -1   5  11        3.31       16.37     13.33 o 
   0   5  11       29.68       41.64     16.90 o 
   1   5  11       50.38       63.15     17.67 o 
   2   5  11        5.52       -5.43     15.60 o 
   3   5  11       89.12       84.01     17.91 o 
   4   5  11       79.63       86.34     16.47 o 
   5   5  11       17.19       29.97     15.51 o 
   6   5  11        0.51       11.12     16.73 o 
   7   5  11        1.63      -12.61     17.96 o 
   8   5  11        8.79       40.94     32.12 o 
   9   5  11       89.73       81.68     37.43 o 
 -10   6  11       19.37       30.66     22.34 o 
  -9   6  11        6.39        9.82     20.25 o 
  -8   6  11       36.36       24.39     18.51 o 
  -7   6  11      144.62      141.22     22.92 o 
  -6   6  11       11.48        6.80     14.24 o 
  -5   6  11       11.31       15.89     13.92 o 
  -4   6  11      195.72      204.78     20.35 o 
  -3   6  11        5.13       -0.49     11.41 o 
  -2   6  11       84.05      104.07     15.68 o 
  -1   6  11        3.67       15.44     13.87 o 
   0   6  11       16.92       14.33     14.56 o 
   1   6  11       34.98       46.63     17.29 o 
   2   6  11      107.41      100.52     19.83 o 
   3   6  11        0.71      -15.31     15.31 o 
   4   6  11       33.26       30.10     16.93 o 
   5   6  11      173.96      227.66     23.08 o 
   6   6  11        6.74       23.58     26.37 o 
   7   6  11       28.73       47.03     47.86 o 
   8   6  11       54.53       75.19     35.73 o 
  -7   7  11        0.68        6.49     29.99 o 
  -6   7  11        1.46        3.08     28.71 o 
  -5   7  11       14.37       22.00     22.07 o 
  -4   7  11       61.70       94.89     26.95 o 
  -3   7  11       19.23       11.07     17.76 o 
  -2   7  11       13.49       17.53     17.00 o 
  -1   7  11       24.43       27.76     17.93 o 
   0   7  11       59.42       87.53     20.85 o 
   1   7  11        1.37       40.10     17.72 o 
   2   7  11       17.25        7.15     22.70 o 
   3   7  11        7.28       23.70     22.85 o 
   4   7  11      109.10      167.29     44.35 o 
   5   7  11       27.38       78.50     27.86 o 
   6   7  11        2.87       56.47     36.69 o 
 -11   0  12        3.88      -23.61     23.61 o 
 -10   0  12       34.34       79.44     25.67 o 
  -9   0  12       50.16       44.65     23.53 o 
  -8   0  12       16.87        0.51     19.78 o 
  -7   0  12      206.73      273.97     33.80 o 
  -6   0  12       28.17       38.79     22.26 o 
  -5   0  12       36.71       48.76     22.48 o 
  -4   0  12       30.01        8.64     30.89 o 
  -3   0  12      787.80      871.51     59.02 o 
  -2   0  12       86.26       68.29     23.83 o 
  -1   0  12      365.35      387.23     38.38 o 
   0   0  12      421.30      494.37     40.78 o 
   1   0  12        0.45       32.73     14.99 o 
   2   0  12      458.39      490.53     38.29 o 
   3   0  12       30.05       32.21     19.55 o 
   4   0  12       17.99       22.03     19.27 o 
   5   0  12       32.34       59.25     26.37 o 
   6   0  12      481.70      517.62     42.11 o 
   7   0  12       41.56       65.87     23.58 o 
   8   0  12       20.93       -2.05     19.27 o 
   9   0  12      329.37      268.56     56.47 o 
 -12   1  12       29.99       91.67     45.52 o 
 -11   1  12        1.42       -9.04     17.45 o 
 -10   1  12        8.29        7.69     15.75 o 
  -9   1  12       20.16       10.48     15.19 o 
  -8   1  12       50.36       44.42     16.04 o 
  -7   1  12       22.74       15.64     14.16 o 
  -6   1  12       38.99       10.51     14.26 o 
  -5   1  12      113.47      124.29     23.41 o 
  -4   1  12        7.81       -6.21     13.44 o 
  -3   1  12       91.75       97.13     17.79 o 
  -2   1  12       55.86       23.96     16.58 o 
  -1   1  12       19.35        0.57     14.61 o 
   0   1  12       11.17       15.11     13.98 o 
   1   1  12        1.91       -4.22     11.28 o 
   2   1  12      166.33      145.92     15.88 o 
   3   1  12       20.24       34.52     13.34 o 
   4   1  12      153.32      175.75     19.03 o 
   5   1  12      207.47      237.33     21.72 o 
   6   1  12       56.77       50.40     15.77 o 
   7   1  12       91.17       97.10     17.30 o 
   8   1  12        6.96       -9.31     13.72 o 
   9   1  12        8.24       -4.90     15.01 o 
 -12   2  12        7.36       38.71     39.56 o 
 -11   2  12       83.84       88.36     26.16 o 
 -10   2  12        3.92       18.19     15.94 o 
  -9   2  12      101.23      120.65     23.81 o 
  -8   2  12       58.40       69.10     17.06 o 
  -7   2  12       70.17       66.20     17.16 o 
  -6   2  12       15.73       10.97     13.80 o 
  -5   2  12       17.32       25.75     14.60 o 
  -4   2  12      128.25      112.08     18.16 o 
  -3   2  12       24.33        1.55     14.52 o 
  -2   2  12      250.62      255.69     23.21 o 
  -1   2  12       40.91       32.28     15.79 o 
   0   2  12        0.26       -1.11     11.94 o 
   1   2  12      403.36      396.76     32.99 o 
   2   2  12        3.53       -6.65     12.69 o 
   3   2  12        0.41        1.66     12.58 o 
   4   2  12       33.83       31.46     14.32 o 
   5   2  12       55.99       57.98     15.71 o 
   6   2  12        0.39       -3.30     13.62 o 
   7   2  12        4.68      -12.59     12.59 o 
   8   2  12       83.58       87.96     18.87 o 
   9   2  12        0.59       -1.70     22.18 o 
 -12   3  12        1.06       -7.55     39.24 o 
 -11   3  12        3.68       24.14     37.22 o 
 -10   3  12       27.69       -3.25     16.21 o 
  -9   3  12       98.18      145.72     25.16 o 
  -8   3  12        2.94       30.14     15.42 o 
  -7   3  12       17.87       11.33     14.36 o 
  -6   3  12       68.30       58.47     16.11 o 
  -5   3  12       31.40       54.47     17.01 o 
  -4   3  12       47.02       66.21     16.86 o 
  -3   3  12        0.15        2.95     14.20 o 
  -2   3  12       74.70       73.21     17.17 o 
  -1   3  12       19.56       41.91     16.14 o 
   0   3  12       95.06      147.76     21.35 o 
   1   3  12       21.33       19.05     13.78 o 
   2   3  12        0.94        3.31     16.98 o 
   3   3  12      158.05      151.10     16.66 o 
   4   3  12      116.47      117.08     18.77 o 
   5   3  12       19.87        5.05     14.12 o 
   6   3  12       47.47       61.14     16.55 o 
   7   3  12      122.11      118.81     18.72 o 
   8   3  12       31.32       33.04     18.79 o 
   9   3  12       57.00       50.52     33.93 o 
  -9   4  12       14.85        4.64     22.72 o 
  -8   4  12       42.92       32.98     23.94 o 
  -7   4  12        0.08       -6.19     20.38 o 
  -6   4  12        3.90       16.69     16.02 o 
  -5   4  12        7.75        4.21     16.72 o 
  -4   4  12        0.01        1.68     16.66 o 
  -3   4  12        3.19       19.30     17.20 o 
  -2   4  12        4.10       23.80     17.60 o 
  -1   4  12        6.74       -0.62     13.26 o 
   0   4  12        0.16       15.69     15.82 o 
   1   4  12       14.30       35.65     16.39 o 
   2   4  12        9.95        3.59     19.21 o 
   3   4  12        5.36       -7.72     14.91 o 
   4   4  12       10.82        8.07     19.50 o 
   5   4  12        1.78       17.65     17.62 o 
   6   4  12        8.78       26.42     19.10 o 
   7   4  12        0.08      -17.65     21.79 o 
  -8   5  12        0.00      -20.42     29.25 o 
  -7   5  12        9.44        7.78     37.49 o 
  -6   5  12      130.39      139.73     33.52 o 
  -5   5  12       29.58       33.58     21.89 o 
  -4   5  12      247.33      322.45     29.25 o 
  -3   5  12       25.32       36.48     16.73 o 
  -2   5  12       46.22       52.97     18.44 o 
  -1   5  12      116.09       87.99     26.61 o 
   0   5  12       81.74       82.27     19.99 o 
   1   5  12        0.36       -0.87     19.16 o 
   2   5  12        9.61       25.77     18.00 o 
   3   5  12      214.96      252.40     29.09 o 
   4   5  12       14.78       28.92     18.30 o 
   5   5  12       74.35       92.35     21.75 o 
   6   5  12      158.25      134.53     46.79 o 
  -6   6  12       40.98       32.54     34.46 o 
  -5   6  12       11.15       -4.34     23.90 o 
  -4   6  12        2.12       -4.14     21.53 o 
  -3   6  12        0.20       -5.00     20.05 o 
  -2   6  12       28.24        9.87     40.89 o 
  -1   6  12       34.25       28.41     24.07 o 
   0   6  12       99.41      113.31     22.42 o 
   1   6  12      182.05      217.41     26.57 o 
   2   6  12       18.94        6.26     21.43 o 
   3   6  12        8.52        2.00     23.69 o 
   4   6  12       14.06       38.03     24.22 o 
  -9   1  13       59.71       50.20     41.16 o 
  -8   1  13        3.61        1.59     16.43 o 
  -7   1  13        6.23        8.39     16.02 o 
  -6   1  13       82.77       74.42     21.24 o 
  -5   1  13       32.97       24.89     17.42 o 
  -4   1  13       54.86       38.43     22.11 o 
  -3   1  13       25.03       26.39     17.16 o 
  -2   1  13       25.03       26.62     15.89 o 
  -1   1  13      106.56      112.28     20.40 o 
   0   1  13       33.91       34.24     19.92 o 
   1   1  13        4.70       28.73     17.43 o 
   2   1  13       80.30       81.09     18.51 o 
   3   1  13       86.03       88.07     17.46 o 
   4   1  13       33.27       55.82     15.72 o 
   5   1  13        0.23        6.66     15.58 o 
   6   1  13       89.54       90.98     22.03 o 
   7   1  13       39.04       82.63     37.75 o 
  -9   2  13        5.57        3.62     36.90 o 
  -8   2  13       40.48       58.39     37.97 o 
  -7   2  13        1.65       -0.10     14.99 o 
  -6   2  13      125.02      134.48     20.73 o 
  -5   2  13       47.06       71.16     17.55 o 
  -4   2  13        0.19      -16.09     16.09 o 
  -3   2  13       92.43      118.58     24.01 o 
  -2   2  13       40.22       37.98     16.42 o 
  -1   2  13       35.77       28.91     16.91 o 
   0   2  13       26.33        6.08     24.67 o 
   1   2  13      183.51      158.63     31.37 o 
   2   2  13       12.55        1.19     16.40 o 
   3   2  13       62.85       42.09     17.66 o 
   4   2  13      113.13      141.01     19.62 o 
   5   2  13        1.74       26.35     17.90 o 
   6   2  13       41.16       10.46     18.74 o 
  -9   3  13        0.90       25.52     38.29 o 
  -8   3  13        0.04        9.47     35.63 o 
  -7   3  13        2.40       -6.56     22.33 o 
  -6   3  13       12.65       11.22     17.79 o 
  -5   3  13      141.38      170.41     21.28 o 
  -4   3  13        1.50       -5.00     14.23 o 
  -3   3  13       21.89       33.84     16.09 o 
  -2   3  13       79.73       77.65     18.05 o 
  -1   3  13       10.33       39.10     18.52 o 
   0   3  13       40.70       82.33     21.79 o 
   1   3  13       11.57        3.39     16.40 o 
   2   3  13        4.39        7.86     14.84 o 
   3   3  13        1.27       -3.88     19.97 o 
   4   3  13       53.69       44.65     24.19 o 
   5   3  13       55.79       47.31     19.20 o 
   6   3  13       26.42       48.28     49.56 o 
  -5   4  13       15.89      -29.57     29.57 o 
  -4   4  13       76.51       89.22     49.77 o 
  -3   4  13       67.04       93.66     22.30 o 
  -2   4  13       33.87       25.27     19.70 o 
  -1   4  13        4.34       24.54     22.19 o 
   0   4  13      127.65      182.87     30.76 o 
   1   4  13        8.61       -5.36     21.91 o 
   2   4  13      205.56      263.41     34.37 o 
   3   4  13       41.94       20.95     32.86 o 
   5   4  13       51.71       97.20     42.65 o 
  -4   5  13       40.81      122.41     44.45 o 
  -3   5  13       77.17      156.65     42.43 o 
   0   5  13        0.54        7.76     31.16 o 
   1   5  13        0.49       22.12     34.56 o 
   2   5  13        3.62       41.48     36.37 o 
   3   5  13       13.62       62.00     41.80 o 
  -4   0  14      152.24      155.80     47.33 o 
  -3   0  14        9.83       25.20     32.76 o 
  -2   0  14       37.41       81.14     38.50 o 
  -1   0  14       95.54       48.18     37.86 o 
   4   0  14       20.00      -18.08     32.12 o 
  -4   1  14       15.86        9.37     25.75 o 
  -3   1  14       38.68       64.89     44.72 o 
  -2   1  14       24.52       53.81     23.17 o 
  -1   1  14        6.39       17.09     20.58 o 
   0   1  14       93.94      122.41     43.92 o 
   4   1  14        0.01      -11.70     34.35 o 
  -4   2  14        0.67      -34.46     35.41 o 
  -3   2  14       35.37       46.86     28.72 o 
  -2   2  14        6.71       13.25     20.87 o 
  -1   2  14        4.69       21.90     25.14 o 
   0   2  14        1.77       34.10     25.96 o 
   3   2  14        2.16       -8.40     31.16 o 
  -4   3  14       10.56       -1.06     37.75 o 
  -3   3  14       10.15        3.60     26.73 o 
  -2   3  14       18.24       41.90     41.26 o 
  -1   3  14       71.71      122.41     46.58 o 
   0   3  14       12.54       24.45     28.73 o 
   1   3  14        0.08       15.63     37.65 o 
                                                 
